# Supplementary material for: Promoting and inhibiting: Corporate charitable donations and innovation investment under different motivation orientations——Evidence from Chinese listed companies
Source: PLoS One. 2022 Apr 13;17(4):e0266199. doi: 10.1371/journal.pone.0266199 (PMC9007372; doi:10.1371/journal.pone.0266199)
Supplement: S1 Data — (XLSX) [file pone.0266199.s001.xlsx]

## Sheet: Altruistic
name	year	rdi	don6	don62	HHI	E-C	SIZE	lev	lnage	state
9	2018	3.88814	0.035767	0.0012793	0.855737	0.786933	9.94619	0.633121	3.29584	0
9	2019	3.19671	0.01839	0.0003382	0.901302	-0.121414	9.94619	0.649896	3.33221	0
12	2019	3.59767	0.026708	0.0007133	0.793224	-0.145097	9.94619	0.505634	3.29584	0
27	2017	0.403487	0.006925	4.8e-05	0.904422	-0.192903	9.65	0.592068	3.17805	1
35	2015	2.17825	0.067964	0.0046191	0	0.0188272	9.63333	0.504266	3.04452	0
35	2016	4.13367	0.047587	0.0022645	0.490293	-0.0507296	10.4964	0.579366	3.09104	0
35	2017	2.0883	0.052897	0.0027981	0.623123	-0.157143	10.8636	0.65617	3.13549	0
60	2017	1.30036	0.045144	0.002038	0.862629	-0.266904	9.65	0.515829	2.99573	0
66	2018	6.33012	0.018059	0.0003261	0.962167	-0.215545	9.94619	0.502777	3.04452	0
407	2014	1.09399	0.173488	0.030098	0.925536	-0.309668	7.54667	0.615876	2.89037	0
498	2013	0.034478	0.05349	0.0028612	0.828004	-0.319637	7.41	0.771108	2.77259	1
516	2019	0.074488	0.00585	3.42e-05	0.401669	1.51659	7.04738	0.209426	3.2581	0
536	2016	1.51472	0.063066	0.0039773	0.920097	-0.0976014	7.98048	0.663016	3.13549	0
536	2017	1.48789	0.032525	0.0010579	0.887714	-0.12255	8.20113	0.309024	3.17805	0
536	2018	2.69341	0.051481	0.0026503	0.962167	-0.127512	8.42179	0.389247	3.21888	0
539	2018	0.1047	0.011476	0.0001317	0.923249	-0.167463	9.94619	0.581694	3.21888	1
539	2019	0.055891	0.014088	0.0001985	0.901583	-0.143333	9.94619	0.57019	3.2581	1
598	2016	0.099	0.011482	0.0001318	0.822723	-0.266904	6.54095	0.414519	2.99573	1
598	2018	0.288372	0.014995	0.0002249	0.821131	-0.228219	6.78619	0.456978	3.09104	1
598	2019	0.1828	0.013475	0.0001816	0.802755	0.0122692	6.78619	0.466923	3.13549	1
635	2013	0.181287	0.358201	0.128308	0.961728	-0.313408	4.36667	0.26082	2.83321	1
655	2015	0	0.059982	0.0035978	0.499995	-0.0279478	7.93	0.129441	2.94444	1
666	2015	1.91489	0.006899	4.76e-05	0.907818	-0.187857	9.08333	0.436092	2.94444	1
666	2016	2.12345	0.007376	5.44e-05	0.91795	-0.170705	9.29357	0.509859	2.99573	1
690	2018	0.500346	0.158701	0.0251861	0.923249	3.37511	9.94619	0.512	3.04452	0
690	2019	0	0.036606	0.00134	0.901583	3.11268	9.94619	0.589695	3.09104	0
738	2018	3.93209	0.040632	0.001651	0.879711	-0.247101	11.2307	0.24138	3.04452	1
758	2013	0.094107	0.047386	0.0022454	0.799772	-0.357474	8.30667	0.700724	2.77259	1
758	2018	0.177492	0.031205	0.0009738	0.846436	-0.247101	9.93	0.694418	3.04452	1
758	2019	0.042488	0.043679	0.0019078	0.827299	-0.221464	9.93	0.626793	3.09104	1
762	2017	0.000674	0.211708	0.0448205	0	0.480642	-0.51994	0.141493	2.99573	1
780	2013	0.191638	0.030269	0.0009162	0.781286	-0.307339	5.34333	0.163188	2.77259	1
780	2015	0.172097	0.561641	0.315441	0.745094	-0.309668	5.10167	0.170397	2.89037	1
792	2014	0.10289	0.014007	0.0001962	0.925536	-0.0306278	2.835	0.665331	2.83321	1
815	2017	0.54607	2.74208	7.51902	0.20913	-0.287723	5.04696	0.303169	2.94444	1
815	2018	0.118079	0.463271	0.21462	0.18423	-0.207472	5.1806	0.277529	2.99573	1
819	2017	1.2e-05	0.994526	0.989082	0.500413	-0.266904	6.76143	0.138221	2.99573	1
825	2014	2.14478	0.027695	0.000767	0.874916	-0.357474	5.08	0.655236	2.77259	1
826	2018	2.49625	0.009075	8.24e-05	0.616731	-0.266904	7.8806	0.547686	2.99573	1
826	2019	1.82393	0.015695	0.0002463	0.834417	-0.238005	7.8806	0.614403	3.04452	1
869	2019	0.093036	0.01209	0.0001462	0.760106	-0.287723	8.19607	0.246021	2.94444	0
881	2017	4.68963	0.036811	0.001355	0.851416	-0.287723	6.99417	0.53008	2.94444	1
881	2018	2.97798	0.026554	0.0007051	0.855737	-0.249477	7.07357	0.517185	2.99573	1
902	2015	1.264	0.024307	0.0005908	0.929308	-0.161885	7.27833	0.43712	2.77259	0
925	2019	4.66614	0.435651	0.189791	0.831512	-0.266904	10.8131	0.622874	2.99573	1
968	2018	3.11902	0.023324	0.000544	0.496872	-0.309668	5.73976	0.556514	2.89037	1
968	2019	2.47319	0.017734	0.0003145	0.494725	-0.259737	5.73976	0.507515	2.94444	1
969	2018	3.81434	0.230312	0.0530438	0.905044	-0.309668	9.93	0.419771	2.89037	1
983	2016	0.854915	0.065395	0.0042765	0.856801	-0.305138	5.40405	0.636522	2.77259	1
997	2017	6.39766	0.028404	0.0008068	0.92287	-0.332867	8.20113	0.597538	2.83321	0
997	2018	8.04943	0.01836	0.0003371	0.888852	-0.106412	8.42179	0.422121	2.89037	0
1872	2019	1.25718	0.005648	3.19e-05	0.902053	0.0352018	9.94619	0.371832	0.693147	1
2003	2013	2.5083	0.084158	0.0070825	0.548757	0.486737	9.32667	0.293275	2.19722	0
2003	2015	2.43348	0.059606	0.0035529	0.721184	0.122103	9.78	0.151311	2.3979	0
2014	2009	4.08948	0.183329	0.0336095	0.856406	-0.501552	6	0.308474	1.60944	1
2019	2009	3.44749	0.357421	0.12775	0.958523	4.41711	7.80667	0.333299	1.60944	0
2044	2016	0.120759	0.048612	0.0023631	0	0.0138856	10.4964	0.276597	2.3979	0
2044	2018	0.063278	0.021975	0.0004829	0.608582	-0.263473	11.2307	0.446862	2.56495	0
2051	2018	3.43089	0.009434	8.9e-05	0.789527	-0.439403	9.93	0.533295	2.48491	1
2054	2009	1.65028	0.118344	0.0140052	0.958523	0.52329	7.51333	0.459354	1.09861	0
2054	2014	3.35234	0.09023	0.0081415	0.925536	-0.232224	8.68833	0.237647	2.07944	0
2054	2015	3.77393	0.121292	0.0147117	0.929308	0.203459	9.35333	0.307856	2.19722	0
2054	2016	2.09408	0.041525	0.0017244	0.962104	-0.120152	9.35381	0.20925	2.30259	0
2054	2017	2.99671	0.079772	0.0063636	0.929909	-0.177866	9.65	0.306174	2.3979	1
2054	2019	5.39112	0.212511	0.0451611	0.947078	-0.0255953	9.94619	0.306687	2.56495	1
2056	2009	4.44051	0.095953	0.009207	0.904717	-0.0935891	7.80667	0.135456	1.09861	1
2062	2015	2.82701	0.070752	0.0050059	0.805303	-0.524283	9.78	0.809151	2.19722	1
2062	2017	2.37273	0.062963	0.0039643	0.787284	-0.38691	10.4638	0.790311	2.3979	1
2062	2018	2.67931	0.050393	0.0025394	0.789527	-0.240457	10.8131	0.768074	2.48491	1
2062	2019	2.84127	0.069516	0.0048325	0.804732	-0.348711	10.8131	0.78885	2.56495	1
2063	2019	23.3064	0.06721	0.0045172	0.963827	-0.207079	9.94619	0.130524	2.56495	1
2064	2011	3.62095	0.048232	0.0023263	0.665806	2.24196	8.23	0.145515	1.60944	1
2064	2015	3.27413	0.039248	0.0015404	0.464645	-0.591003	9.78	0.291169	2.19722	1
2064	2018	3.08957	0.027488	0.0007556	0.79301	-0.474238	10.8131	0.388707	2.48491	1
2067	2014	2.10386	2.70235	7.30272	0.849137	-0.638809	9.44	0.425981	2.07944	1
2067	2019	3.46953	0.040168	0.0016135	0.882161	-0.148561	10.8131	0.31684	2.56495	1
2073	2014	5.99899	0.110128	0.0121281	0.902588	-0.241952	7.54667	0.509809	2.07944	1
2074	2019	9.62235	0.025209	0.0006355	0.753255	0.0136819	11.2307	0.58469	2.56495	1
2080	2009	6.1693	0.114491	0.0131081	0.807232	0.0124011	7.8	0.510451	1.09861	0
2080	2010	7.54726	0.060607	0.0036732	0.824535	-0.219518	8.17167	0.587875	1.38629	0
2084	2011	3.96166	0.173733	0.030183	0.362013	-0.829574	7.73	0.480567	1.60944	0
2084	2012	4.33054	3.03157	9.19043	0.306427	-0.0835251	7.91167	0.510379	1.79176	0
2084	2018	4.02258	0.141387	0.0199903	0.905044	-0.474238	9.94619	0.31334	2.48491	0
2084	2019	4.17344	0.313696	0.0984053	0.773727	-0.0447775	9.94619	0.420893	2.56495	0
2092	2013	0.062405	0.05475	0.0029976	0.961728	-0.296543	2.93833	0.672705	1.94591	1
2093	2009	8.13623	0.148123	0.0219403	0.488397	-1.03691	6.67	0.376353	1.09861	0
2093	2019	5.74553	0.131697	0.017344	0.963827	0.54462	8.42179	0.300019	2.56495	0
2102	2009	0.656671	12.0852	146.053	0.807232	1.73424	6.67	0.668632	1.09861	0
2103	2013	1.54616	0.362104	0.131119	0.826504	-0.755573	9.32667	0.361336	1.79176	0
2110	2009	0.769807	0.418996	0.175558	0.850937	-1.20148	6.67	0.629897	0.693147	1
2110	2014	3.59546	0.319938	0.10236	0.874916	-0.666003	7.43833	0.69808	1.94591	1
2110	2015	3.77272	0.428015	0.183197	0.844799	-0.607577	8.06667	0.677343	2.07944	1
2122	2010	2.34514	0.021616	0.0004673	0.851942	1.41567	8.05833	0.311177	1.09861	0
2122	2011	3.00992	0.018893	0.0003569	0.889413	-0.806995	8.23	0.282362	1.38629	0
2122	2013	3.38128	0.052178	0.0027225	0.746014	-0.567882	9.32667	0.298933	1.79176	0
2124	2018	2.7068	0.056816	0.0032281	0.869187	0.307156	10.8131	0.314045	2.3979	0
2140	2019	3.23312	0.078156	0.0061083	0.804732	-0.44558	7.65643	0.640494	2.48491	1
2154	2008	1.43159	0.186902	0.0349324	0.685425	10.0201	10.8131	0.30866	0	0
2162	2011	2.9584	0.357503	0.127809	0.792491	-0.920144	8.735	0.512812	1.38629	0
2165	2013	3.5074	0.141087	0.0199056	0.961728	-0.658893	9.95	0.433498	1.79176	0
2165	2014	3.46169	0.31189	0.0972752	0.925536	-0.614725	9.87833	0.458104	1.94591	0
2165	2016	3.116	0.11861	0.0140684	0.962104	-0.591003	10.4964	0.390035	2.19722	0
2165	2017	3.02	0.107128	0.0114763	0.929909	-0.330117	10.8636	0.36394	2.30259	0
2165	2019	1.41696	0.454226	0.206321	0.947078	-0.474238	11.2307	0.585294	2.48491	0
2166	2009	5.39167	4.70938	22.1782	0.954199	0.572738	5.67167	0.305812	0.693147	0
2170	2015	3.25948	0.079756	0.006361	0.929308	0.674078	9.35333	0.488893	2.07944	1
2170	2017	3.39886	0.258463	0.0668029	0.929909	-0.270843	9.65	0.503462	2.30259	1
2173	2009	3.37976	0.318156	0.101223	0.757599	1.26887	7.80667	0.40404	0.693147	1
2175	2009	1.93736	1.46893	2.15777	0	1.22624	5.67167	0.356134	0.693147	1
2179	2011	8.10146	0.081611	0.0066604	0.884416	-0.599073	6.19	0.49896	1.38629	1
2189	2013	4.47201	0.933869	0.872112	0.888957	-0.734737	6.47833	0.323039	1.79176	1
2189	2014	4.70887	1.08709	1.18177	0.890004	-0.674479	6.66833	0.328708	1.94591	1
2189	2018	5.70594	0.481594	0.231933	0.962167	-0.509555	7.35131	0.33751	2.3979	1
2212	2018	7.59132	0.034993	0.0012245	0.912489	0.036202	9.94619	0.16523	2.30259	0
2212	2019	7.07332	0.030624	0.0009379	0.753255	-0.0333895	9.94619	0.174333	2.3979	0
2216	2010	0.938339	0.156015	0.0243406	0.382706	-0.509217	6.09333	0.418711	0.693147	0
2216	2013	1.46	0.099107	0.0098222	0.700505	-0.475172	6.47833	0.44956	1.60944	0
2216	2014	1.98	0.118816	0.0141173	0.698537	-0.547432	6.66833	0.515288	1.79176	0
2222	2019	9.52606	0.070519	0.0049729	0.768495	-0.509555	8.42179	0.099035	2.3979	1
2224	2009	3.25597	0.624854	0.390443	0.856406	-1.15727	7.80667	0.272167	0	0
2230	2009	14.5318	0.19786	0.0391487	0.901579	2.59403	6	0.111154	0	0
2230	2010	17.8569	0.189129	0.0357699	0.878763	2.21732	6.10167	0.177396	0.693147	0
2230	2011	20.9739	0.129374	0.0167376	0.896811	7.58581	6.18	0.235367	1.09861	0
2233	2014	0.90301	0.036512	0.0013331	0.837378	-0.149592	8.68833	0.298451	1.79176	0
2233	2016	0.111559	0.03874	0.0015008	0.817331	-0.638809	9.35381	0.274122	2.07944	0
2233	2017	0.094009	0.030238	0.0009143	0.890981	0.102958	9.65	0.304332	2.19722	0
2233	2018	0.071448	0.020722	0.0004294	0.876865	-0.343379	9.94619	0.163825	2.30259	0
2233	2019	0.046252	0.009374	8.79e-05	0.793224	-0.038146	9.94619	0.179125	2.3979	0
2236	2009	8.29697	0.132793	0.0176339	0.904717	0.0994186	7.80667	0.160239	0	0
2237	2019	3.13959	0.045239	0.0020465	0.798491	1.84883	8.19607	0.707569	2.3979	0
2246	2011	1.0069	0.529746	0.28063	0.953415	-0.955036	5.79833	0.205138	1.09861	1
2246	2013	0.528615	0.153807	0.0236565	0.961728	-0.829574	6.09833	0.422238	1.60944	1
2246	2018	3.287	0.11907	0.0141777	0.968202	-0.548239	6.78619	0.283309	2.30259	1
2246	2019	3.58212	0.100113	0.0100227	0.947078	-0.320968	6.78619	0.273176	2.3979	1
2249	2009	5.01454	0.107693	0.0115977	0.846482	1.3623	7.51333	0.209653	0	1
2249	2010	5.1	0.077729	0.0060418	0.867492	1.8778	7.62	0.291089	0.693147	1
2249	2013	4.5584	0.0779	0.0060685	0.862029	0.672326	8.36667	0.288298	1.60944	1
2249	2014	4.78	0.066181	0.00438	0.872774	0.406314	8.68833	0.397387	1.79176	1
2249	2015	4.85444	0.043844	0.0019223	0.922972	-0.0212557	9.35333	0.393118	1.94591	1
2249	2018	4.57011	0.033792	0.0011419	0.912489	-0.548239	9.94619	0.433955	2.30259	1
2250	2013	3.68155	0.039166	0.001534	0.961728	0.108044	9.32667	0.445568	1.60944	1
2250	2014	4.04923	0.031247	0.0009763	0.925536	-0.227125	9.44	0.412126	1.79176	1
2250	2015	3.78897	0.026665	0.000711	0.929308	-0.332128	9.78	0.398435	1.94591	1
2250	2017	5.19806	0.053071	0.0028165	0.929909	-0.26835	10.4638	0.267792	2.19722	1
2250	2018	4.86743	0.069077	0.0047716	0.968202	-0.158697	10.8131	0.348399	2.30259	1
2250	2019	4.72191	0.316283	0.100035	0.947078	-0.101206	10.8131	0.336126	2.3979	1
2253	2009	13.1131	0.479953	0.230355	0.901579	10.4759	5.85	0.134307	0	1
2269	2014	1.0791	0.037319	0.0013927	0.58058	-0.56545	8.88667	0.437334	1.79176	1
2269	2017	3.60367	0.41138	0.169234	0.713892	-0.362447	9.88012	0.492186	2.19722	1
2269	2019	2.02612	0.340496	0.115937	0.792231	-0.444428	10.1067	0.600816	2.3979	1
2272	2009	3.19683	0.274773	0.0755	0.828882	1.6317	5.85	0.350447	0	0
2287	2011	6.09585	0.090828	0.0082496	0.918311	-1.20148	0.44	0.083875	0.693147	0
2287	2013	3.58417	0.083261	0.0069325	0.955116	-0.920144	-0.003333	0.056471	1.38629	0
2287	2015	4.11805	0.065422	0.0042801	0.954124	-0.54507	0.618333	0.135167	1.79176	1
2287	2016	4.09075	0.059784	0.0035742	0.954542	4.23397	-0.320714	0.202427	1.94591	1
2287	2017	4.41801	0.052633	0.0027703	0.955806	5.6688	-0.51994	0.156253	2.07944	1
2287	2019	3.97892	0.035936	0.0012914	0.958861	-0.548239	-0.719167	0.115679	2.30259	1
2300	2010	3.19101	0.1096	0.0120123	0.867492	-1.34357	6.76833	0.303145	0	1
2300	2011	3.10169	0.10621	0.0112806	0.85964	-1.13729	6.62667	0.440891	0.693147	1
2300	2013	1.06258	0.090084	0.0081151	0.862029	-0.920144	7.275	0.544577	1.38629	1
2300	2015	4.2966	0.077647	0.0060291	0.922972	-0.755573	8.06667	0.543361	1.79176	1
2300	2017	3.75368	0.082453	0.0067985	0.860569	-0.638809	8.20113	0.544419	2.07944	1
2300	2018	3.1923	0.120017	0.0144041	0.912489	-0.395088	8.42179	0.569374	2.19722	1
2300	2019	0.327637	0.122149	0.0149203	0.753255	-0.432207	8.42179	0.629496	2.30259	1
2311	2018	0.793408	0.011246	0.0001265	0.869187	-0.560994	9.94619	0.480494	2.19722	1
2348	2015	3.34244	0.300774	0.0904648	0.808299	3.05497	9.35333	0.009063	1.60944	1
2353	2017	4.34003	0.1003	0.0100602	0.937254	-0.693007	8.0397	0.198216	1.94591	1
2353	2018	4.0151	0.187931	0.0353181	0.964875	-0.58641	8.19607	0.206504	2.07944	0
2367	2012	3.35787	0.100606	0.0101216	0.684791	-0.140794	9.17833	0.377259	0.693147	0
2372	2013	3.13117	0.061494	0.0037815	0.871504	-1.03691	9.32667	0.152915	1.09861	0
2417	2011	6.54433	0.217616	0.0473567	0.884416	-1.30497	8.58333	0.296954	0	0
2423	2013	3.15724	0.17814	0.031734	0.887324	-0.853553	6.47833	0.374232	1.09861	1
2431	2015	3.73591	0.033652	0.0011324	0.805303	-0.271789	6.99833	0.674757	1.60944	0
2431	2017	3.7389	0.114704	0.0131569	0.787284	-0.160501	7.19173	0.66727	1.94591	0
2431	2018	3.09715	0.047413	0.002248	0.789527	-0.264841	7.35131	0.631784	2.07944	0
2431	2019	3.55009	0.283352	0.0802882	0.804732	0.0706172	7.35131	0.67493	2.19722	0
2438	2013	5.34816	0.212986	0.0453632	0.746014	2.95609	9.95	0.278262	1.09861	0
2438	2014	5.58779	0.205295	0.0421461	0.757942	1.09504	9.87833	0.281529	1.38629	0
2438	2018	5.8402	0.235587	0.0555012	0.903836	-0.638809	11.2307	0.407882	2.07944	0
2498	2014	3.4562	0.034074	0.0011611	0.872774	-0.920144	7.54667	0.181692	1.38629	0
2498	2015	3.50741	0.06479	0.0041978	0.922972	-0.225815	7.93	0.283909	1.60944	0
2498	2016	3.61	0.043398	0.0018833	0.862419	0.443151	7.88333	0.334025	1.79176	0
2498	2017	4.18203	0.037448	0.0014023	0.860569	0.227696	8.0397	0.310281	1.94591	0
2498	2018	4.62644	0.062863	0.0039518	0.912489	0.625683	8.19607	0.255354	2.07944	0
2498	2019	4.12704	0.072819	0.0053025	0.753255	0.66614	8.19607	0.292313	2.19722	0
2509	2013	3.2056	0.108717	0.0118194	0.887324	-1.03691	7.275	0.090372	1.09861	0
2509	2014	3.04955	0.126416	0.015981	0.902588	4.32106	7.43833	0.089936	1.38629	0
2509	2015	3.0594	0.09917	0.0098346	0.907818	-0.685426	8.06667	0.171832	1.60944	0
2523	2019	5.09159	0.109553	0.0120018	0.666179	-0.591003	6.96167	0.395339	2.19722	1
2527	2014	6.72377	0.082743	0.0068464	0.872774	-0.920144	8.88667	0.127453	1.38629	0
2527	2017	5.38993	0.073281	0.0053702	0.860569	-0.658164	9.88012	0.387199	1.94591	0
2527	2018	4.76927	0.089008	0.0079224	0.912489	-0.565357	10.1067	0.524584	2.07944	0
2529	2011	4.05965	0.211529	0.0447445	0.892354	-0.0457397	6.62667	0.261375	0	0
2529	2012	4.70774	0.255872	0.0654705	0.872395	0.129631	6.84	0.126422	0.693147	0
2529	2013	9.97758	1.80745	3.26688	0.746014	-0.637088	7.275	0.083725	1.09861	0
2535	2017	0.90731	1.16228	1.35088	0.937254	-0.755573	7.19173	0.553429	1.79176	0
2535	2018	1.40032	0.688235	0.473667	0.964875	10.4759	7.35131	0.620181	1.94591	0
2555	2018	7.09495	0.008139	6.62e-05	0.871837	-0.693007	7.65643	0.204525	1.94591	0
2555	2019	7.07276	0.014226	0.0002024	0.781252	-0.23266	7.65643	0.271811	2.07944	0
2563	2013	0.769204	0.02284	0.0005217	0.548757	3.78191	9.32667	0.153453	0.693147	0
2578	2018	3.2253	0.370441	0.137227	0.870087	-0.693007	8.42179	0.123543	1.94591	0
2578	2019	3.12112	0.390803	0.152727	0.798491	0.132518	8.42179	0.11725	2.07944	0
2582	2013	2.90159	0.118676	0.0140841	0.52011	-0.93267	6.47833	0.196444	0.693147	0
2582	2014	2.76004	0.137227	0.0188311	0.603032	-0.871717	6.66833	0.115227	1.09861	0
2584	2012	2.06801	0.173998	0.0302752	0.945793	-0.194789	7.91167	0.116067	0	0
2584	2014	1.10661	0.270347	0.0730876	0.925536	-0.848507	8.68833	0.347204	1.09861	0
2601	2013	3.09765	0.069139	0.0047802	0.961728	-1.00961	6.47833	0.304308	0.693147	0
2601	2019	3.78642	0.006822	4.65e-05	0.947078	0.0706279	7.35131	0.396186	2.07944	0
2639	2017	16.5761	0.449745	0.202271	0.786464	0.0211225	8.20113	0.297244	1.79176	0
2641	2012	1.1755	0.081699	0.0066747	0.854468	-0.995817	8.38	0.33072	0	0
2641	2013	2.79995	0.054475	0.0029675	0.871504	-0.75125	9.32667	0.329898	0.693147	0
2641	2014	2.89034	0.057256	0.0032783	0.850599	-0.149441	9.44	0.318994	1.09861	0
2641	2015	2.88902	0.055813	0.0031151	0.846777	-0.589376	9.78	0.363502	1.38629	0
2641	2016	3.01008	0.053826	0.0028972	0.826293	-0.748916	10.1145	0.403946	1.60944	0
2641	2018	3.17637	0.071711	0.0051425	0.863571	-0.693007	10.8131	0.419266	1.94591	0
2641	2019	3.04886	0.051957	0.0026995	0.859533	-0.452025	10.8131	0.463577	2.07944	1
2674	2014	3.05982	0.078632	0.006183	0.639456	-1.20148	7.43833	0.189959	0.693147	1
2674	2018	2.76513	0.323039	0.104354	0.827428	-0.755573	8.42179	0.112278	1.79176	1
2702	2013	3.11415	0.20741	0.0430188	0.52011	-0.330716	7.275	0.184541	0	1
2702	2015	2.9978	0.723254	0.523096	0.590757	-0.336551	8.06667	0.242395	1.09861	1
2717	2015	3.61807	0.102408	0.0104874	0.805303	-1.33578	9.35333	0.606401	0	1
2734	2018	4.10929	0.099737	0.0099475	0.968202	-0.0660077	11.2307	0.274974	1.09861	1
2734	2019	3.76161	0.068011	0.0046255	0.947078	-0.0104437	11.2307	0.313852	1.38629	1
2760	2016	3.0323	0.422228	0.178276	0.86369	-1.00338	7.25857	0.450652	0	1
2786	2019	4.7897	0.311587	0.0970862	0.831512	-0.75071	9.94619	0.707048	1.38629	1
2815	2018	4.23988	0.029561	0.0008739	0.962167	-1.04033	9.94619	0.489218	0.693147	1
2815	2019	4.64572	0.025484	0.0006494	0.768495	-0.90015	9.94619	0.413987	1.09861	1
2868	2019	4.23089	0.158212	0.0250309	0.958861	-0.807917	8.42179	0.077327	0.693147	1
2911	2019	0.118271	0.024906	0.0006203	0.746392	-1.18268	9.94619	0.436516	0.693147	1
200771	2013	0	0.01824	0.0003327	0.746014	1.07195	9.32667	0.418844	2.70805	1
300003	2010	4.84321	0.048642	0.0023661	0.885593	1.17113	7.34167	0.053478	0	1
300003	2013	8.02808	0.02556	0.0006533	0.887324	-0.0440906	8.30667	0.047916	1.38629	1
300003	2014	7.68484	0.037813	0.0014299	0.902588	-0.806555	8.695	0.074744	1.60944	1
300007	2014	9.19058	0.240081	0.0576387	0.70353	-0.829574	6.66833	0.267883	1.60944	1
300016	2012	4.2238	0.260404	0.0678105	0.905864	-1.01149	7.82833	0.063253	1.09861	1
300016	2013	5.22228	0.163534	0.0267434	0.955116	-0.555153	8.30667	0.10219	1.38629	1
300016	2014	3.55569	0.212495	0.0451543	0.976596	-0.739108	8.695	0.098561	1.60944	1
300016	2015	3.84423	0.154556	0.0238874	0.954124	2.02929	9.08333	0.265348	1.79176	1
300016	2018	4.25743	0.119688	0.0143253	0.973195	-0.591003	9.93	0.062802	2.19722	1
300019	2013	3.82278	0.174288	0.0303764	0.961728	-0.920144	6.09833	0.149569	1.38629	1
300034	2011	4.60459	0.232947	0.0542645	0.703546	-1.05027	7.65833	0.053305	0.693147	1
300039	2015	3.98513	0.039047	0.0015247	0.954124	-0.262419	9.775	0.109911	1.60944	1
300039	2016	4.21096	0.047523	0.0022584	0.954542	-0.153763	9.65357	0.173554	1.79176	1
300039	2017	3.56606	0.054814	0.0030045	0.955806	-0.258849	9.88012	0.129595	1.94591	1
300039	2019	3.16522	0.052832	0.0027912	0.958861	-0.591003	10.1067	0.095458	2.19722	0
300047	2013	20.1004	0.133632	0.0178574	0.905317	-1.03691	8.36667	0.150773	1.09861	0
300062	2011	4.30787	0.223407	0.0499107	0.85964	-0.242181	6.62667	0.183964	0	0
300067	2011	6.59985	0.494444	0.244475	0.953415	3.04604	8.735	0.025956	0	0
300067	2012	3.4962	0.416787	0.173711	0.945793	2.43389	8.83	0.045369	0.693147	0
300067	2013	3.91754	0.516954	0.267241	0.961728	1.36355	8.66667	0.01397	1.09861	0
300067	2015	2.87599	0.122929	0.0151115	0.929308	0.711233	9.775	0.12798	1.60944	0
300110	2011	3.31383	0.174329	0.0303906	0.918311	0.29074	6.87333	0.041325	0	0
300110	2013	3.60633	0.124585	0.0155215	0.955116	-1.03691	7.41	0.249697	1.09861	0
300110	2018	3.79771	0.288839	0.0834277	0.973195	-0.638809	8.19607	0.463756	2.07944	0
300124	2013	11.718	0.044642	0.0019929	0.862029	-0.415044	8.36667	0.089914	1.09861	1
300132	2011	2.87426	0.332696	0.110687	0.953415	1.26509	6.62667	0.2833	0	1
300132	2013	2.70887	0.439766	0.193394	0.961728	-0.797104	7.275	0.44196	1.09861	1
300132	2014	3.29631	0.494783	0.24481	0.925536	0.845282	7.43833	0.477162	1.38629	1
300174	2012	4.56597	0.332438	0.110515	0.945793	-0.65361	6.84	0.082858	0	1
300174	2013	3.59432	0.529245	0.2801	0.961728	-0.8484	7.275	0.131233	0.693147	1
300179	2014	8.1657	0.387132	0.149871	0.837378	-1.03691	6.66833	0.163288	1.09861	1
300179	2015	8.7157	0.294776	0.0868931	0.849176	1.77722	6.99833	0.148816	1.38629	1
300181	2012	4.14281	0.282152	0.0796097	0.905864	-1.34357	8.38	0.189583	0	1
300181	2014	4.59958	0.164665	0.0271146	0.976596	-0.750796	9.44	0.179829	1.09861	1
300181	2015	3.41594	0.112589	0.0126764	0.954124	0.283912	9.78	0.262166	1.38629	1
300181	2018	3.29858	0.203469	0.0413998	0.973195	-0.693007	10.8131	0.307585	1.94591	1
300198	2012	2.83577	0.188429	0.0355057	0.854468	2.77991	6.84	0.082188	0	1
300198	2013	2.80137	0.099535	0.0099073	0.871504	1.758	7.275	0.096001	0.693147	1
300198	2015	1.45552	0.234562	0.0550194	0.846777	-0.887097	8.06667	0.278211	1.38629	1
300236	2018	8.36654	0.159963	0.0255882	0.968202	-0.489722	10.1067	0.138641	1.94591	1
300236	2019	9.0822	1.67943	2.82048	0.947078	-0.467266	10.1067	0.167743	2.07944	1
300259	2019	6.94656	0.075932	0.0057657	0.505054	-0.638809	7.35131	0.193885	2.07944	1
300262	2018	2.34749	0.093949	0.0088265	0.789527	-0.693007	10.1067	0.514787	1.94591	1
300463	2017	5.77255	0.040553	0.0016445	0.955806	-0.785031	6.66357	0.153801	0.693147	1
300463	2019	6.06189	0.021554	0.0004646	0.958861	-0.436027	6.78619	0.371228	1.38629	1
300648	2019	17.3715	0.638085	0.407153	0.505054	-1.20148	8.42179	0.24418	0.693147	1
300737	2019	4.22029	0.069758	0.0048662	0.793224	-1.34357	9.94619	0.408985	0	1
600008	2019	0.241036	0.019049	0.0003629	0.802755	-0.154929	9.93	0.655268	2.94444	1
600018	2013	0.085096	0.002248	5.05e-06	0.832845	10.4759	8.66667	0.384765	2.56495	1
600025	2019	0.187229	0.002242	5.03e-06	0.901583	-1.20148	4.92155	0.728088	0.693147	1
600026	2019	0.000534	0.046992	0.0022082	0.902053	-0.332867	10.1067	0.538412	2.83321	1
600055	2013	7.05485	0.407925	0.166403	0.887324	-0.357474	8.30667	0.40876	2.77259	1
600056	2017	0.356643	0.019461	0.0003787	0.955806	-0.266904	9.61179	0.606448	2.99573	1
600059	2014	0.608842	0.09094	0.0082701	0.760355	-0.026312	9.44	0.298532	2.83321	1
600062	2017	3.12371	0.018335	0.0003362	0.955806	-0.266904	9.61179	0.145974	2.99573	1
600063	2014	2.10263	0.465215	0.216425	0.699066	-0.313276	6.60833	0.589594	2.83321	1
600063	2016	3.02981	0.122536	0.015015	0.592374	-0.172934	7.25857	0.507033	2.94444	1
600063	2018	2.98772	0.152944	0.0233918	0.79301	-0.247101	7.65643	0.455623	3.04452	1
600063	2019	3.70537	0.086752	0.007526	0.719864	-0.149684	7.65643	0.495945	3.09104	0
600068	2013	0.058229	0.006367	4.05e-05	0.828004	-0.344445	6.31667	0.785312	2.77259	0
600068	2014	0.565644	0.00676	4.57e-05	0.812975	-0.330134	6.70833	0.792224	2.83321	0
600068	2015	1.09281	0.004729	2.24e-05	0.805303	-0.301987	7.27833	0.749126	2.89037	0
600068	2016	1.04163	0.004513	2.04e-05	0.804125	-0.273138	7.29524	0.779826	2.94444	0
600068	2017	1.30442	0.003533	1.25e-05	0.787284	-0.213947	7.58792	0.676414	2.99573	0
600068	2018	1.61562	0.002704	7.31e-06	0.789527	-0.177436	7.8806	0.726651	3.04452	0
600068	2019	2.09596	0.002686	7.21e-06	0.804732	-0.155104	7.8806	0.747561	3.09104	0
600071	2011	0.746538	0.151623	0.0229897	0.616059	-0.271646	5.65833	0.285337	2.63906	0
600071	2018	2.98655	0.331409	0.109832	0.905246	-0.247101	6.86298	0.48053	3.04452	0
600098	2016	0.054572	0.007582	5.75e-05	0.896881	-0.248314	9.35381	0.472634	2.94444	0
600098	2017	0.108624	0.015184	0.0002306	0.904422	-0.215589	9.65	0.477519	2.99573	0
600098	2018	0.304781	0.017038	0.0002903	0.923249	-0.05747	9.94619	0.500616	3.04452	0
600098	2019	1.11836	0.019592	0.0003839	0.901583	-0.0702182	9.94619	0.492021	3.09104	0
600103	2014	0.417716	0.472109	0.222887	0.849137	-0.160969	7.43833	0.593314	2.83321	0
600103	2015	0.57231	0.306451	0.0939124	0.845346	-0.151397	8.06667	0.591746	2.89037	0
600103	2019	1.09707	0.080396	0.0064635	0.882161	-0.0778965	8.42179	0.2767	3.09104	0
600111	2014	1.63145	0.011909	0.0001418	0.703133	-0.25056	5.33333	0.442654	2.83321	0
600111	2015	1.00508	0.045097	0.0020337	0.693498	-0.295622	5.10167	0.406006	2.89037	0
600163	2018	0.031166	0.073705	0.0054325	0.923249	-0.266904	8.42179	0.510421	2.99573	0
600170	2013	0.266548	0.009415	8.86e-05	0.828004	-0.383669	8.66667	0.845027	2.70805	0
600171	2011	8.54967	0.589334	0.347315	0.884416	-0.0392912	8.735	0.118607	2.56495	0
600171	2014	11.6363	0.253882	0.0644562	0.890004	-0.357474	8.88667	0.149568	2.77259	0
600171	2015	13.3529	0.279143	0.0779209	0.907892	-0.226007	9.775	0.111895	2.83321	0
600171	2019	11.2397	0.09583	0.0091833	0.768495	-0.247101	10.1067	0.092347	3.04452	0
600176	2014	2.78783	0.032984	0.0010879	0.837378	-0.383669	9.44	0.803001	2.70805	0
600176	2015	2.86058	0.032613	0.0010636	0.849176	-0.347883	9.78	0.788158	2.77259	0
600183	2014	4.02675	0.024016	0.0005768	0.890004	-0.357474	8.68833	0.426601	2.77259	0
600183	2015	4.19813	0.020712	0.000429	0.907892	-0.241199	9.35333	0.457906	2.83321	1
600183	2016	4.25712	0.023954	0.0005738	0.920097	-0.303098	9.35381	0.457634	2.89037	1
600187	2013	0.303794	0.150742	0.0227233	0.794172	0.177199	6.00667	0.36948	2.70805	0
600187	2014	1.16966	0.058144	0.0033807	0.796319	-0.102978	6.20167	0.250352	2.77259	0
600200	2018	1.66982	0.10663	0.01137	0.855737	0.279819	11.2307	0.367496	2.94444	0
600206	2019	1.86743	0.147952	0.0218897	0.798491	-0.266904	9.93	0.11334	2.99573	1
600210	2013	1.66924	0.060453	0.0036545	0.871504	-0.259355	8.66667	0.604857	2.63906	0
600226	2018	4.22065	0.05936	0.0035236	0.968202	5.05222	10.8131	0.229157	2.94444	0
600226	2019	10.7894	0.123091	0.0151513	0.947078	6.89657	10.8131	0.145145	2.99573	0
600233	2017	0.297993	0.009168	8.41e-05	0.713892	-0.332867	6.99417	0.265271	2.83321	0
600243	2018	4.67511	0.761368	0.579681	0.903836	-0.309668	2.46536	0.363478	2.89037	0
600251	2014	0.01071	0.039847	0.0015878	0.603032	-0.509555	2.98	0.486857	2.3979	1
600251	2015	0.025543	0.071473	0.0051085	0.590757	-0.37195	3.49333	0.440978	2.48491	0
600251	2017	0.064615	0.267612	0.0716162	0.830588	-0.411672	2.95149	0.432836	2.63906	0
600251	2019	0.013747	0.16823	0.0283014	0.892289	-0.357474	2.90226	0.616843	2.77259	0
600252	2015	2.40848	0.011067	0.0001225	0.954124	-0.383669	6.50667	0.262688	2.70805	0
600256	2017	0.067701	0.095704	0.0091592	0	-0.12666	2.95149	0.699891	2.83321	0
600259	2017	0.281876	1.081	1.16857	0.803058	-0.332867	6.52339	0.523668	2.83321	1
600259	2018	0.172179	0.498884	0.248885	0.846436	-0.303262	6.83131	0.508399	2.89037	1
600260	2017	2.05452	0.045321	0.002054	0.887714	-0.332867	7.58792	0.758494	2.83321	0
600260	2018	3.11279	0.014395	0.0002072	0.962167	-0.305044	7.8806	0.725066	2.89037	0
600261	2013	3.2765	0.067009	0.0044902	0.862029	-0.441751	9.32667	0.402334	2.56495	0
600261	2014	3.21763	0.060591	0.0036713	0.872774	0.0350315	9.44	0.39572	2.63906	0
600261	2017	4.16037	0.019619	0.0003849	0.860569	-0.332867	10.4638	0.41415	2.83321	0
600261	2019	3.85198	0.040101	0.0016081	0.753255	-0.287723	10.8131	0.434334	2.94444	0
600267	2017	7.96266	0.246882	0.0609507	0.955806	0.381424	10.4638	0.612722	2.83321	1
600271	2013	1.10957	0.008543	7.3e-05	0.888957	-0.530098	8.30667	0.242361	2.30259	1
600282	2011	1.82998	0.01556	0.0002421	0.848171	-0.456375	8.58333	0.711699	2.3979	0
600282	2015	3.11722	0.046826	0.0021926	0.844799	-0.26635	9.63333	0.783189	2.70805	0
600284	2015	2.14556	0.026336	0.0006936	0.805303	-0.488308	9.775	0.567379	2.3979	1
600284	2017	2.32879	0.030465	0.0009281	0.787284	-0.351115	9.88012	0.504486	2.56495	1
600284	2018	1.53782	0.030695	0.0009422	0.789527	-0.344225	10.1067	0.482963	2.63906	1
600288	2013	3.0102	0.127021	0.0161343	0.888957	-0.38169	8.30667	0.444227	2.56495	0
600288	2014	4.22457	0.351513	0.123561	0.890004	-0.355313	8.695	0.466414	2.63906	0
600288	2015	3.98336	1.29162	1.66828	0.907892	-0.353813	9.08333	0.434608	2.70805	0
600308	2013	1.72643	0.251565	0.0632848	0.849229	-0.358133	7.41	0.619783	2.56495	0
600308	2014	2.45693	0.233114	0.0543421	0.849137	-0.360353	7.54667	0.605539	2.63906	0
600308	2016	1.84398	0.268273	0.0719705	0	-0.325616	7.88333	0.591402	2.77259	0
600308	2017	0.660395	0.072445	0.0052483	0.20913	-0.305115	8.0397	0.548808	2.83321	0
600323	2018	1.51504	0.019979	0.0003992	0.821131	-0.17345	9.94619	0.567912	2.89037	1
600323	2019	1.13594	0.014606	0.0002133	0.802755	-0.0559398	9.94619	0.610462	2.94444	1
600329	2015	1.4782	0.038237	0.0014621	0.954124	-0.340018	9.12167	0.458061	2.63906	1
600351	2013	3.30661	0.104789	0.0109808	0.955116	-0.509555	4.89	0.439943	2.3979	1
600351	2014	3.99235	0.126131	0.0159089	0.976596	-0.412695	5.08	0.47032	2.48491	0
600351	2015	4.09308	0.098032	0.0096103	0.954124	0.404964	5.27	0.428606	2.56495	0
600351	2018	7.10974	0.079126	0.0062609	0.973195	-0.357474	5.73976	0.332864	2.77259	0
600351	2019	4.29173	0.053729	0.0028868	0.958861	2.18795	5.73976	0.375751	2.83321	0
600352	2014	3.20715	0.010534	0.000111	0.925536	-0.0708936	9.44	0.476021	2.3979	0
600352	2016	3.53919	0.005025	2.53e-05	0.962104	0.82214	10.1145	0.43257	2.56495	0
600352	2017	4.43581	0.006579	4.33e-05	0.929909	-0.0716295	10.4638	0.565124	2.63906	0
600352	2018	3.86815	0.005955	3.55e-05	0.968202	0.435958	10.8131	0.591677	2.70805	0
600352	2019	3.83495	0.004003	1.6e-05	0.947078	0.25156	10.8131	0.579514	2.77259	0
600360	2013	5.13692	0.343327	0.117873	0.888957	0.378788	6.15	0.463194	2.48491	0
600367	2015	3.75223	0.440451	0.193997	0.929308	-0.0822376	4.85	0.26279	2.63906	0
600367	2019	3.38246	0.103407	0.0106931	0.947078	-0.309668	4.72548	0.289323	2.89037	0
600372	2017	8.75774	0.026646	0.00071	0.855799	-0.284184	9.61179	0.642285	2.77259	0
600389	2013	0.504114	0.383588	0.14714	0.961728	-0.474238	9.95	0.710674	2.48491	0
600389	2016	0.445355	1.25863	1.58415	0.962104	-0.383669	10.4964	0.585905	2.70805	0
600389	2017	0.31415	0.223275	0.0498519	0.929909	-0.231198	10.8636	0.577638	2.77259	0
600389	2019	2.6751	0.03113	0.0009691	0.947078	-0.309668	11.2307	0.431662	2.89037	0
600390	2017	0.330302	0.0064	4.1e-05	0.840962	-0.333731	6.76143	0.52534	2.77259	0
600420	2014	3.17569	0.064068	0.0041047	0.976596	-0.478019	8.88667	0.578709	2.30259	0
600420	2015	3.44413	0.04893	0.0023941	0.954124	-0.449529	9.775	0.634531	2.3979	0
600420	2016	4.41055	0.04007	0.0016056	0.954542	-0.406385	9.65357	0.610474	2.48491	0
600420	2017	4.00284	0.016204	0.0002626	0.955806	-0.428765	9.88012	0.537899	2.56495	0
600422	2019	1.74386	0.040021	0.0016017	0.958861	-0.287723	4.92155	0.427057	2.94444	0
600429	2016	0.254975	0.092041	0.0084715	0.7125	-0.405542	9.29357	0.238703	2.56495	0
600435	2018	4.86987	0.103851	0.0107851	0.962167	-0.383669	9.93	0.457808	2.70805	0
600456	2014	2.37051	0.648034	0.419949	0.703133	-0.474238	5.70833	0.402807	2.48491	0
600456	2019	2.95261	0.075539	0.0057062	0.798491	-0.332867	7.04738	0.469802	2.83321	1
600460	2017	9.91028	0.127294	0.0162039	0.887714	-0.411672	10.4638	0.391831	2.63906	0
600468	2015	3.68137	0.32714	0.10702	0.922972	-0.411672	9.12167	0.516836	2.63906	1
600469	2013	3.72116	0.044492	0.0019796	0.871504	-0.502541	6.47833	0.680526	2.30259	1
600469	2014	3.71455	0.036775	0.0013524	0.850599	-0.485545	6.66833	0.657735	2.3979	1
600469	2015	4.2115	0.034699	0.001204	0.846777	-0.461994	6.99833	0.600066	2.48491	1
600469	2017	2.72036	0.149158	0.0222482	0.859668	-0.411672	7.19173	0.68279	2.63906	1
600469	2019	4.69646	0.67138	0.450751	0.859533	-0.341393	7.35131	0.71882	2.77259	1
600483	2018	0.512526	0.015716	0.000247	0.923249	-0.411672	8.42179	0.437651	2.63906	1
600483	2019	0.06247	0.013903	0.0001933	0.901583	-0.316745	8.42179	0.51407	2.70805	1
600486	2013	3.96455	0.065044	0.0042307	0.961728	-0.405888	9.95	0.365239	2.3979	1
600486	2016	4.53257	0.02688	0.0007225	0.962104	-0.305703	10.4964	0.305465	2.63906	1
600486	2017	4.76121	0.027975	0.0007826	0.929909	-0.277829	10.8636	0.375455	2.70805	1
600487	2014	4.06917	0.0486	0.0023619	0.872774	-0.509555	9.87833	0.686828	2.3979	0
600488	2016	3.0008	0.139607	0.0194902	0.954542	-0.383669	9.93241	0.192676	2.70805	1
600496	2014	2.93027	0.063547	0.0040382	0.616654	-0.474238	6.60833	0.723986	2.48491	1
600496	2015	3.57911	0.052145	0.0027191	0.563791	0.0955887	7.45833	0.654878	2.56495	1
600496	2016	3.49606	0.073875	0.0054575	0.647814	-0.272885	7.25857	0.661083	2.63906	1
600496	2019	3.39737	0.082328	0.0067779	0.613237	-0.332867	7.65643	0.631938	2.83321	1
600497	2013	0.26661	0.045553	0.0020751	0.799772	0.0613257	4.49167	0.713392	2.19722	0
600497	2014	0.105704	0.027847	0.0007754	0.813585	-0.228147	4.56667	0.607643	2.30259	0
600497	2015	0.052892	0.124191	0.0154235	0.79448	0.713882	4.94333	0.651755	2.3979	0
600497	2016	0.216545	0.24603	0.060531	0.806215	0.378989	4.86405	0.666628	2.48491	0
600497	2019	0.457487	0.025388	0.0006446	0.827299	0.0822767	4.92155	0.473542	2.70805	0
600499	2014	4.00128	0.035341	0.001249	0.902588	-0.474238	8.68833	0.514445	2.48491	0
600499	2015	4.10074	0.0305	0.0009303	0.907818	-0.401445	9.35333	0.492806	2.56495	0
600499	2016	4.64706	0.023619	0.0005579	0.91795	-0.280886	9.35381	0.478926	2.63906	0
600499	2017	4.37417	0.044949	0.0020204	0.937254	-0.318607	9.65	0.505501	2.70805	0
600500	2015	0.125234	0.0138	0.0001904	0.929308	-0.373294	9.775	0.52193	2.70805	1
600500	2018	0.799006	0.010073	0.0001015	0.968202	-0.286726	10.1067	0.622612	2.89037	1
600501	2014	2.30389	0.285298	0.0813947	0.59549	-0.441751	9.87833	0.659647	2.56495	1
600501	2016	2.84278	0.318733	0.10159	0.595243	-0.383669	10.4964	0.506054	2.70805	1
600502	2019	0.5425	0.016595	0.0002754	0.804732	-0.357474	7.65643	0.843016	2.77259	1
600507	2015	0.247641	0.024234	0.0005873	0.844799	-0.0398071	6.79	0.655106	2.48491	0
600508	2013	0.972543	0.015351	0.0002356	0.781286	-0.474238	8.66667	0.258858	2.48491	1
600508	2014	1.03999	0.08713	0.0075917	0.871962	-0.238666	8.88667	0.362292	2.56495	1
600508	2015	0.774273	0.769612	0.592303	0.745094	-0.391047	9.775	0.391749	2.63906	1
600523	2014	2.53993	0.091187	0.008315	0.59549	-0.262613	4.51833	0.417151	2.56495	1
600523	2015	2.8232	0.083067	0.0069001	0.565652	-0.252814	4.85	0.449682	2.63906	1
600531	2013	0.09377	0.235682	0.0555462	0.70806	-0.509555	6.47833	0.738127	2.3979	1
600549	2014	2.48558	0.015658	0.0002452	0.703133	-0.474238	7.43833	0.607521	2.48491	1
600569	2015	2.3873	0.278426	0.0775212	0.844799	-0.411672	6.99833	0.762606	2.63906	1
600590	2019	6.88415	0.087844	0.0077165	0.753255	10.4759	6.86298	0.666596	2.83321	0
600592	2012	2.6299	0.122865	0.0150958	0.88682	-0.548239	6.84	0.362401	2.30259	1
600592	2013	3.48144	0.159068	0.0253028	0.746014	0.660581	7.275	0.375048	2.3979	1
600592	2014	5.0431	0.329455	0.10854	0.757942	2.63168	7.43833	0.316971	2.48491	1
600592	2015	8.22837	0.495137	0.24516	0.69341	1.47486	8.06667	0.247652	2.56495	1
600592	2016	8.82959	0.37866	0.143383	0.760296	1.62112	7.98048	0.251747	2.63906	1
600592	2019	8.48475	0.127987	0.0163807	0.666179	-0.332867	8.42179	0.299849	2.83321	1
600595	2013	1.46681	0.129941	0.0168847	0.70806	-0.509555	6.47833	0.729102	2.3979	0
600596	2013	1.28822	0.08408	0.0070694	0.961728	-0.44151	9.32667	0.391713	2.48491	0
600596	2015	2.56983	0.230446	0.0531052	0.929308	-0.411672	9.78	0.414313	2.63906	0
600616	2014	4.8038	0.101198	0.0102411	0.760355	-0.228219	8.88667	0.166935	3.09104	1
600619	2013	2.54291	0.067639	0.0045751	0.746014	-0.247101	8.66667	0.592813	3.04452	1
600619	2014	3.58454	0.090176	0.0081318	0.757942	-0.039746	8.88667	0.622699	3.09104	1
600619	2015	3.69373	0.095504	0.009121	0.69341	-0.159834	9.775	0.639894	3.13549	1
600619	2016	4.60737	0.12621	0.015929	0.760296	-0.108104	9.65357	0.55542	3.17805	1
600619	2017	4.38955	0.058012	0.0033654	0.786464	-0.122161	9.88012	0.590595	3.21888	1
600619	2018	3.89591	0.040048	0.0016038	0.903836	-0.135642	10.1067	0.629863	3.2581	1
600629	2017	2.87777	0.050911	0.002592	0.796543	-0.0698483	9.88012	0.786172	3.17805	1
600634	2015	1.37932	0.083988	0.007054	0.849176	-0.228219	9.775	0.634798	3.09104	0
600637	2019	1.85084	0.005322	2.83e-05	0.458882	-0.0898185	10.1067	0.195074	3.2581	1
600660	2013	2.30752	0.010769	0.000116	0.868092	-0.167367	7.275	0.465131	2.99573	0
600674	2019	2.18144	0.003812	1.45e-05	0.901583	-0.160416	6.78619	0.211156	3.2581	1
600685	2013	1.27778	0.609538	0.371537	0.73179	-0.260996	8.36667	0.609046	2.99573	1
600685	2015	2.111	0.079984	0.0063975	0.799814	-0.228219	9.35333	0.760367	3.09104	1
600702	2019	0.393255	0.041884	0.0017543	0.760106	-0.210177	6.78619	0.439375	3.13549	0
600741	2014	1.9104	0.002322	5.39e-06	0.59549	-0.287513	8.88667	0.569721	2.89037	1
600741	2017	1.96736	0.00164	2.69e-06	0.625314	-0.233907	9.88012	0.57399	3.04452	1
600750	2013	1.71559	0.06851	0.0046936	0.955116	-0.332867	5.74	0.364149	2.83321	1
600750	2014	1.80173	0.083166	0.0069166	0.976596	1.71347	5.90167	0.28711	2.89037	1
600750	2017	3.4641	0.034157	0.0011667	0.955806	0.0137413	6.69506	0.146772	3.04452	1
600750	2018	3.24226	0.034082	0.0011616	0.973195	0.0179671	6.86298	0.13339	3.09104	1
600750	2019	2.86782	0.028777	0.0008281	0.958861	0.657857	6.86298	0.147638	3.13549	1
600761	2013	4.29893	0.034558	0.0011942	0.887324	-0.332867	6.36167	0.321412	2.83321	1
600761	2014	4.08974	0.024312	0.0005911	0.902588	-0.231845	6.60833	0.296258	2.89037	0
600761	2017	4.33578	0.032116	0.0010315	0.937254	-0.0858268	7.4575	0.294238	3.04452	0
600765	2017	3.21966	0.055145	0.003041	0.786464	-0.200478	4.64631	0.710387	3.04452	0
600775	2017	5.06979	0.065098	0.0042377	0.887714	-0.230897	10.8636	0.330073	3.04452	0
600810	2016	0.956472	0.168457	0.0283778	0.592374	-0.216351	7.03214	0.668858	3.09104	0
600820	2019	3.52008	0.006738	4.54e-05	0.804732	-0.157551	10.1067	0.72389	3.21888	0
600835	2014	3.51033	0.007741	5.99e-05	0.757942	-0.191654	8.88667	0.702555	2.99573	0
600835	2019	3.28271	0.005935	3.52e-05	0.666179	-0.161264	10.1067	0.609952	3.21888	0
600867	2018	4.67939	0.012078	0.0001459	0.973195	0.548574	6.62655	0.045299	3.17805	0
600872	2013	3.09784	0.105435	0.0111166	0.700505	0.602927	8.36667	0.373534	2.89037	1
600872	2014	2.94664	0.065988	0.0043544	0.698537	-0.113881	8.68833	0.354778	2.94444	1
600872	2018	2.98621	0.02527	0.0006385	0.807182	-0.210177	9.94619	0.349612	3.13549	1
600873	2019	2.99069	0.013081	0.0001711	0.733908	-0.192903	-0.719167	0.508386	3.17805	0
600874	2016	0.145558	0.042118	0.0017739	0.822723	-0.247101	9.93241	0.540391	3.04452	1
600874	2019	0.450122	0.02795	0.0007812	0.802755	-0.192903	10.9891	0.578327	3.17805	1
600881	2014	0.040952	0.055509	0.0030812	0.837378	-0.287723	6.22667	0.753344	2.94444	1
600882	2015	2.83577	0.111341	0.0123967	0.499995	0.164523	9.775	0.173563	2.99573	0
600882	2017	1.96759	0.377732	0.142681	0.733149	-0.228219	9.88012	0.465676	3.09104	0
600882	2018	0.731381	2.69082	7.24052	0.807182	-0.0574276	10.1067	0.556355	3.13549	0
600884	2014	2.37567	0.095045	0.0090336	0.872774	-0.309668	9.44	0.527607	2.89037	0
600884	2015	0.122221	0.046951	0.0022044	0.922972	0.395526	9.78	0.518848	2.94444	0
600888	2014	8.55426	0.144852	0.020982	0.890004	-0.309668	2.98	0.537863	2.89037	0
600893	2015	0.913206	0.014372	0.0002066	0.799814	-0.255175	6.36	0.644764	2.94444	1
600893	2018	1.86057	0.011127	0.0001238	0.879711	-0.104079	7.04738	0.422496	3.09104	0
600893	2019	2.0727	0.022497	0.0005061	0.883244	-0.208745	7.04738	0.429213	3.13549	0
600894	2017	3.52015	0.014301	0.0002045	0.786464	-0.247101	9.65	0.259251	3.04452	0
600970	2013	1.78994	0.015953	0.0002545	0.887324	-0.638809	9.95	0.781156	2.07944	0
600997	2015	0.396749	0.062211	0.0038702	0.831604	-0.509555	6.19333	0.593819	2.3979	0
600997	2017	0.224486	0.038244	0.0014626	0.500413	-0.441751	6.0378	0.569464	2.56495	0
601003	2014	0.21198	0.063752	0.0040643	0.874916	-0.693007	6.33667	0.76382	1.94591	0
601003	2015	0.201281	0.074626	0.005569	0.844799	-0.610734	6.50667	0.771993	2.07944	1
601038	2015	4.50765	0.073891	0.0054599	0.907818	-1.03691	6.99833	0.569362	1.09861	1
601058	2014	1.93398	0.061519	0.0037845	0.850599		7.54667	0.657422	1.09861	0
601058	2015	2.03506	0.039322	0.0015462	0.846777	-0.757494	7.93	0.685268	1.38629	0
601058	2017	2.35035	0.057258	0.0032784	0.859668	-0.683715	8.0397	0.64741	1.79176	0
601058	2018	1.36587	0.04777	0.002282	0.863571	10.4759	8.19607	0.603264	1.94591	0
601058	2019	1.68498	0.022175	0.0004917	0.859533	-0.373199	8.19607	0.58677	2.07944	0
601101	2018	4.15668	0.015471	0.0002393	0.74865	-0.638809	9.93	0.423358	2.07944	1
601101	2019	4.78289	0.017597	0.0003096	0.776098	-0.578414	9.93	0.388239	2.19722	1
601126	2016	11.5686	0.039552	0.0015644	0.862419	-0.755573	9.29357	0.337283	1.79176	0
601126	2017	12.7705	0.047047	0.0022134	0.860569	-0.482763	9.61179	0.30266	1.94591	0
601126	2018	13.4378	0.059344	0.0035217	0.912489	-0.443988	9.93	0.282267	2.07944	0
601126	2019	12.2376	0.065728	0.0043202	0.753255	-0.34757	9.93	0.297762	2.19722	0
601158	2019	0.039459	0.009928	9.86e-05	0.802755	-0.397618	8.42738	0.29057	2.19722	1
601163	2019	5.92648	0.028596	0.0008178	0.859533	-0.903771	8.19607	0.354783	1.09861	0
601168	2014	0.037841	0.043017	0.0018504	0.813585	-0.240481	2.835	0.574294	1.94591	1
601168	2015	0.038384	0.041591	0.0017298	0.79448	-0.1362	2.53333	0.533698	2.07944	1
601168	2016	0.03024	0.132579	0.0175771	0.806215	-0.538326	2.53952	0.564634	2.19722	1
601177	2013	4.20217	0.224194	0.0502629	0.746014		9.32667	0.438678	1.09861	1
601177	2015	4.51772	0.67006	0.44898	0.69341	-0.829574	9.78	0.530625	1.60944	1
601177	2017	5.79254	0.60831	0.370041	0.786464	-0.626267	10.4638	0.551447	1.94591	1
601177	2018	5.33758	0.412986	0.170557	0.903836	-0.578513	10.8131	0.541837	2.07944	1
601177	2019	5.7213	0.421404	0.177581	0.666179	-0.52984	10.8131	0.535158	2.19722	1
601222	2014	4.08123	0.036411	0.0013257	0.70353	-0.660298	9.87833	0.199117	1.09861	0
601222	2019	3.67371	0.020929	0.000438	0.505054	-0.638809	11.2307	0.430101	2.07944	0
601228	2019	0.210824	0.014132	0.0001997	0.902053	-1.17915	9.94619	0.403558	0.693147	1
601231	2018	3.4303	0.011352	0.0001289	0.962167	-0.730046	10.1067	0.502806	1.79176	0
601231	2019	3.91197	0.008582	7.37e-05	0.768495	-0.603307	10.1067	0.53304	1.94591	0
601313	2013	3.81968	0.094572	0.0089439	0.746014	-0.541741	9.95	0.413002	0	0
601313	2016	4.38903	0.063111	0.003983	0.760296	-0.920144	10.4964	0.416056	1.38629	0
601313	2017	4.93673	0.086778	0.0075304	0.786464	0.271063	10.8636	0.376995	1.60944	0
601326	2019	0.168313	0.016597	0.0002755	0.902053	-1.13459	6.12512	0.422615	0.693147	1
601519	2019	18.2653	0.106292	0.011298	0.963827	-0.638809	10.1067	0.289665	2.07944	0
601566	2015	1.05836	0.041392	0.0017133	0.721184	4.15767	8.06667	0.135852	1.38629	0
601608	2014	12.0472	0.026812	0.0007189	0.902588	-1.06947	6.66833	0.553278	0.693147	1
601608	2015	8.34973	0.037644	0.0014171	0.907818	-0.909976	6.99833	0.604058	1.09861	1
601611	2019	1.49249	0.015554	0.0002419	0.804732	-1.03691	9.93	0.86829	1.09861	1
601666	2019	1.57352	0.01855	0.0003441	0.776098	0.199332	7.35131	0.699584	2.56495	1
601717	2014	2.52246	0.011832	0.00014	0.902588	-0.783588	6.66833	0.233675	1.38629	1
601866	2019	0.024075	0.010612	0.0001126	0.902053	10.4759	10.1067	0.86912	2.48491	1
601869	2019	4.54901	0.009793	9.59e-05	0.768495	-1.29531	7.8806	0.349961	0	0
601877	2013	3.67151	0.009226	8.51e-05	0.862029	-0.551586	9.32667	0.49091	1.09861	0
601958	2018	0.4626	0.12357	0.0152696	0.846436	-0.548239	7.04738	0.183119	2.30259	1
601958	2019	1.89164	0.032889	0.0010817	0.827299	-0.154627	7.04738	0.142653	2.3979	1
603000	2016	2.57228	0.036985	0.0013679	0	-0.920144	9.29357	0.135296	1.38629	1
603018	2018	3.88662	0.042415	0.0017991	0.864982		11.2307	0.586505	1.38629	0
603076	2019	3.96462	0.303204	0.0919324	0.831512	-1.20148	10.8131	0.598147	0.693147	0
603126	2019	3.67471	0.088952	0.0079125	0.870316	-0.829574	10.9891	0.42989	1.60944	1
603188	2016	3.38588	0.020838	0.0004342	0.962104	-1.20148	10.4964	0.230263	0.693147	0
603188	2017	4.07109	0.020292	0.0004118	0.929909	-0.577895	10.8636	0.166475	1.09861	0
603188	2018	3.57814	0.027849	0.0007756	0.968202	-0.684881	11.2307	0.161437	1.38629	0
603188	2019	3.70347	0.099217	0.0098441	0.947078	-0.251489	11.2307	0.345126	1.60944	0
603227	2018	0.650883	0.222395	0.0494596	0.968202	-1.03691	2.90226	0.469971	1.09861	1
603299	2017	3.16036	0.611271	0.373652	0.929909	-1.06205	10.8636	0.561132	0.693147	1
603299	2019	3.14986	0.084162	0.0070832	0.947078	-0.920144	11.2307	0.527784	1.38629	1
603337	2018	4.83499	0.042276	0.0017873	0.964875	-1.34357	10.8131	0.407026	0	0
603337	2019	4.93552	0.02978	0.0008869	0.831512	-0.988255	10.8131	0.362148	0.693147	0
603355	2019	4.1721	0.032674	0.0010676	0.753255	-0.920144	11.2307	0.378191	1.38629	0
603380	2019	4.74341	0.12648	0.0159973	0.768495	-1.20148	11.2307	0.255932	0.693147	0
603527	2019	1.37631	0.112566	0.0126711	0.798491	-1.20148	7.65643	0.209899	0.693147	0
603555	2015	1.6226	0.036591	0.0013389	0.721184	0.757177	8.06667	0.468403	0	1
603568	2016	0.882309	0.048567	0.0023587	0.490293		10.1145	0.444307	0	1
603568	2017	0.715669	0.045908	0.0021075	0.623123	0.814335	10.4638	0.429711	0.693147	1
603568	2018	0.671544	0.026487	0.0007015	0.616731	2.41462	10.8131	0.411799	1.09861	1
603568	2019	1.10407	0.019961	0.0003984	0.834417	-0.482688	10.8131	0.462329	1.38629	1
603611	2016	2.94749	0.121015	0.0146448	0.760296	-1.34357	10.1145	0.337196	0	1
603611	2018	1.92739	0.080293	0.006447	0.903836	-1.03691	10.8131	0.452806	1.09861	1
603611	2019	2.80954	0.069614	0.0048462	0.666179	-0.671706	10.8131	0.500779	1.38629	1
603615	2019	1.45315	0.154963	0.0240135	0.859533	-1.20148	8.42179	0.079777	0.693147	1
603668	2019	3.71459	0.167906	0.0281925	0.892289	-1.04605	8.42179	0.55986	0.693147	1
603680	2019	5.15259	0.03278	0.0010745	0.883244	-0.976342	11.2307	0.496725	0	1
603699	2016	1.78617	0.036871	0.0013594	0.760296	-1.08147	10.4964	0.371599	0.693147	1
603773	2019	2.9325	0.068459	0.0046867	0.768495	-1.34357	6.86298	0.093196	0	1
603823	2018	3.85507	0.08619	0.0074288	0.968202	-0.844073	10.8131	0.315621	0.693147	1
603823	2019	4.20458	0.065037	0.0042298	0.947078	-0.739069	10.8131	0.302976	1.09861	1
603919	2018	0.516214	0.059109	0.0034939	0.861541	-1.20148	3.68619	0.216729	0.693147	1
603919	2019	0.53888	0.061113	0.0037348	0.760106	1.0945	3.68619	0.259892	1.09861	1
900948	2013	0.082249	0.002369	5.61e-06	0.862714	1.32904	5.34333	0.469655	2.77259	1
900948	2014	0.300995	0.004443	1.97e-05	0.877851	1.02368	5.33333	0.450046	2.83321	1
900948	2018	1.92332	0.002959	8.75e-06	0.74865	-0.247101	5.53583	0.556648	3.04452	1
900948	2019	2.20341	0.003323	1.1e-05	0.776098	0.333225	5.53583	0.549955	3.09104	1

## Sheet: Tool
name	year	rdi	don	don2	hhi	E-C	size	lev	lnage	state
63	2008	9.01737	0.026273	0.0006903	0.904717	0	7.51333	0.701499	2.48	0
63	2011	9.84598	0.0327817	0.0010746	0.880759	0	7.91167	0.750505	2.71	0
63	2013	98.1461	0.283144	0.0801707	0.890004	0	8.68833	0.763931	2.83	0
100	2011	0.581977	0.0434877	0.0018912	0.880759	0	7.91167	0.739467	2.08	0
338	2013	4.31712	0.188399	0.0354941	0.59549	0	7.54667	0.562831	1.95	1
338	2014	4.21377	0.0124522	0.0001551	0.565652	-2.17601	7.93	0.660711	2.08	1
401	2012	0.037842	1.59427	2.5417	0.868092	0	5.58167	0.677956	2.83	1
401	2013	0.041373	0.148879	0.0221649	0.837378	8.09386	5.76667	0.677456	2.89	1
401	2017	0.045432	0.0365436	0.0013354	0.876865	0	6.12512	0.725263	3.09	1
401	2018	0.145714	0.0483495	0.0023377	0.793224	7.0246	6.12512	0.615594	3.14	1
413	2016	2.77001	0.0098298	9.66e-05	0.887714	0	6.0378	0.507345	3.04	0
422	2012	0.315219	0.0410292	0.0016834	0.961728	0	6.31667	0.734845	2.83	1
423	2012	3.73028	0.0200814	0.0004033	0.955116	0	7.41	0.190484	2.83	1
423	2017	3.05884	0.0230848	0.0005329	0.973195	0	8.19607	0.202369	3.09	1
425	2012	4.12097	0.0173353	0.0003005	0.887324	0	9.95	0.613681	2.83	1
425	2013	3.73653	0.0273398	0.0007475	0.902588	-3.00344	9.87833	0.598504	2.89	1
425	2014	3.24229	0.021432	0.0004593	0.907818	-2.57187	9.63333	0.581602	2.94	1
425	2018	4.53782	0.014772	0.0002182	0.831512	0	11.2307	0.504644	3.14	1
513	2017	6.74602	0.006777	4.59e-05	0.973195	0	9.94619	0.293382	3.22	0
528	2008	4.2932	0.0179625	0.0003226	0.828882	0	5.67167	0.577239	2.77	1
528	2009	3.87589	0.0049775	2.48e-05	0.885593	1.82958	5.64167	0.570544	2.83	1
528	2010	4.01467	0.0020245	4.1e-06	0.892354	-1.83821	5.10833	0.544765	2.89	1
528	2011	4.0024	0.00355	1.26e-05	0.872395	-2.57733	5.29667	0.589365	2.94	1
528	2015	3.98449	0.0015301	2.34e-06	0.91795	0	6.53357	0.563075	3.14	1
538	2012	0.694537	0.0157394	0.0002477	0.955116	0	4.49167	0.341024	3	1
538	2013	1.14943	0.0243492	0.0005929	0.976596	-2.62888	4.56667	0.299057	3.04	1
538	2014	0.843185	0.0069578	4.84e-05	0.954124	-2.90725	4.94333	0.308801	3.09	1
538	2016	0.401269	0.0216707	0.0004696	0.955806	0	4.8928	0.355604	3.18	1
550	2012	4.90995	0.11137	0.0124034	0.602538	0	5.74	0.375408	3	1
550	2013	5.68701	0.554214	0.307153	0.59549	-2.55572	5.90167	0.443279	3.04	1
550	2014	6.08522	0.138128	0.0190794	0.565652	-2.6024	6.79	0.456394	3.09	1
550	2015	7.46494	0.0855587	0.0073203	0.595243	-2.765	6.52714	0.430844	3.14	1
550	2016	7.27385	0.0278282	0.0007744	0.625314	-2.72435	6.69506	0.493372	3.18	1
550	2017	6.55508	0.0062529	3.91e-05	0.698699	-1.62493	6.86298	0.52348	3.22	1
550	2018	6.14304	0.0080667	6.51e-05	0.638436	-1.3021	6.86298	0.556152	3.26	1
568	2012	0.607484	0.0183278	0.0003359	0.788897	0	6.09833	0.372576	2.94	1
568	2013	0.750801	0.120349	0.0144838	0.760355	-3.30042	6.26333	0.225484	3	1
568	2015	1.01	0.0040848	1.67e-05	0.782256	0	6.54095	0.213882	3.09	1
568	2017	0.815892	0.156556	0.0245097	0.861541	0	6.78619	0.224905	3.18	0
568	2018	0.653627	0.015636	0.0002445	0.760106	-3.13177	6.78619	0.242457	3.22	0
625	2012	5.74966	0.0493994	0.0024403	0.602538	0	6.89167	0.666268	2.77	0
625	2014	3.80244	0.0438374	0.0019217	0.565652	0	7.78	0.63472	2.89	0
625	2015	3.83846	0.0161583	0.0002611	0.595243	-2.86105	7.82	0.617805	2.94	0
625	2017	4.53806	0.0078363	6.14e-05	0.698699	0	8.42738	0.552762	3.04	0
625	2018	5.76668	0.0052567	2.76e-05	0.638436	-2.85231	8.42738	0.506327	3.09	0
629	2012	1.6256	0.0184588	0.0003407	0.430733	0	6.09833	0.504488	2.83	0
630	2013	1.95521	0.0012896	1.66e-06	0.703133	0	6.60833	0.699186	2.89	0
630	2014	1.80734	0.0025762	6.64e-06	0.693498	-0.628846	7.45833	0.666115	2.94	0
630	2018	1.34761	0.10256	0.0105185	0.798491	0	7.65643	0.585336	3.14	0
655	2012	5.93009	0.0132737	0.0001762	0.430733	0	7.41	0.15671	2.83	0
690	2014	0.016778	0.0008861	7.85e-07	0.887908	0	9.35333	0.475295	2.89	0
690	2016	1.48279	0.0028046	7.87e-06	0.904422	0	9.65	0.476761	3	0
709	2012	1.89623	0.0012471	1.56e-06	0.887555	0	5.58167	0.712047	2.77	0
725	2014	6.72782	0.0191254	0.0003658	0.907892	0	9.08333	0.43512	2.64	0
725	2015	6.82498	0.0174812	0.0003056	0.920097	-2.59087	9.29357	0.486537	2.71	0
725	2017	7.4329	0.0342404	0.0011724	0.962167	0	9.93	0.592813	2.83	0
729	2012	1.36899	0.132986	0.0176854	0.788897	0	8.30667	0.394888	2.77	0
729	2013	1.81734	0.006579	4.33e-05	0.760355	-0.868449	8.695	0.315496	2.83	0
729	2014	2.11944	0.0111292	0.0001239	0.756809	-1.19412	9.08333	0.293281	2.89	0
729	2015	2.38205	0.0326291	0.0010647	0.782256	-1.28066	9.29357	0.249375	2.94	0
729	2018	2.19562	0.0104104	0.0001084	0.760106	0	9.93	0.222432	3.09	0
756	2017	3.49949	0.0419559	0.0017603	0.973195	0	8.19607	0.510879	3.04	0
762	2015	0.156057	0.198878	0.0395523	0.619005	0	-0.320714	0.158811	2.94	0
768	2018	1.87371	0.0017933	3.22e-06	0.883244	0	7.04738	0.596783	3.09	0
778	2012	1.91183	0.0078675	6.19e-05	0.822917	0	5.58167	0.651748	2.77	0
778	2016	1.71	0.0171996	0.0002958	0.875792	0	6.0378	0.625549	3	0
778	2017	2.38553	0.100315	0.0100631	0.905044	-0.878132	6.12512	0.579449	3.04	0
786	2018	2.90954	0.0494736	0.0024476	0.793224	0	9.93	0.193719	3.09	0
792	2012	0.046552	0.0163302	0.0002667	0.961728	0	2.64167	0.583211	2.77	0
792	2014	0.052466	0.0009296	8.64e-07	0.929308	0	2.53333	0.716052	2.89	0
792	2015	0.072023	0.105926	0.0112202	0.962104	-2.2795	2.53952	0.696674	2.94	0
792	2017	0.193322	0.126206	0.015928	0.968202	0	2.46536	0.730204	3.04	0
807	2014	0.754837	0.0022431	5.03e-06	0.693498	0	4.94333	0.807475	2.83	0
807	2016	2.80179	0.004311	1.86e-05	0.862629	0	4.8928	0.690959	2.94	0
807	2017	2.97804	0.16241	0.0263769	0.870087	6.50417	4.92155	0.695278	3	0
825	2015	2.23804	0.0007825	6.12e-07	0.844542	0	5.40405	0.695064	2.89	0
825	2016	3.55498	0.0364332	0.0013274	0.840962	-3.74917	5.5719	0.681353	2.94	0
858	2012	2.09166	0.0892197	0.0079602	0.788897	0	6.09833	0.303365	2.71	0
858	2016	0.346471	0.0048957	2.4e-05	0.76874	0	6.66357	0.224667	2.94	0
858	2017	0.257863	0.0032119	1.03e-05	0.861541	-3.05898	6.78619	0.229099	3	0
858	2018	0.210048	0.0277587	0.0007705	0.760106	-3.10659	6.78619	0.243626	3.04	0
860	2018	0.118551	0.0344066	0.0011838	0.760106	0	9.93	0.610659	3.04	0
876	2013	0.097892	0.226732	0.0514075	0.603032	0	6.26333	0.432343	2.77	0
876	2015	0.128101	0.0008247	6.8e-07	0.876879	0	6.54095	0.314649	2.89	0
877	2012	3.91574	0.0020828	4.34e-06	0.868092	0	2.93833	0.603513	2.64	0
877	2013	4.59768	0.0189133	0.0003577	0.837378	-0.182522	2.98	0.628498	2.71	0
878	2015	1.17094	0.0057646	3.32e-05	0.700071	0	4.86405	0.729198	2.89	0
878	2016	1.04001	0.0148717	0.0002212	0.862629	16.4072	4.8928	0.712887	2.94	0
878	2017	0.934757	0.0037958	1.44e-05	0.870087	4.6125	4.92155	0.702741	3	0
878	2018	2.00374	0.0106199	0.0001128	0.798491	0.296724	4.92155	0.701901	3.04	0
895	2013	0.881348	0.0734955	0.0054016	0.603032	0	6.66833	0.240187	2.77	0
895	2014	0.87065	0.0163608	0.0002677	0.590757	-2.10288	6.99833	0.255731	2.83	0
895	2015	0.892484	0.0027897	7.78e-06	0.876879	-2.47144	7.03214	0.227137	2.89	0
895	2017	0.918042	0.0184403	0.00034	0.869187	0	7.35131	0.330102	3	0
898	2017	1.62021	0.0004908	2.41e-07	0.774502	0	7.07357	0.43516	3.04	0
898	2018	1.42644	0.10823	0.0117136	0.822575	-2.85837	7.07357	0.417211	3.09	0
937	2012	0.58991	0.0033729	1.14e-05	0.781286	0	5.58167	0.545574	2.64	0
937	2015	0.230372	0.0002847	8.1e-08	0.856801	0	5.95048	0.509582	2.83	0
937	2016	0.216567	0.0062654	3.93e-05	0.748833	1.12092	6.0378	0.538275	2.89	0
937	2018	0.595541	0.0125472	0.0001574	0.776098	0	6.12512	0.528507	3	0
960	2015	0.056239	0.178786	0.0319645	0.700071	0	4.86405	0.684501	2.77	0
960	2016	0.845202	0.471524	0.222335	0.862629	-4.41321	4.8928	0.684747	2.83	0
960	2018	0.694671	0.0843963	0.0071227	0.798491	0	4.92155	0.586543	2.94	0
983	2012	0.947523	0.0183324	0.0003361	0.781286	0	4.89	0.609906	2.56	0
983	2016	0.742126	0.0028063	7.88e-06	0.748833	0	5.5719	0.640298	2.83	0
983	2017	0.751196	0.004387	1.92e-05	0.74865	-0.234246	5.73976	0.633695	2.89	0
983	2018	0.791815	0.0131035	0.0001717	0.776098	-2.52592	5.73976	0.640113	2.94	0
988	2017	4.70203	0.0451777	0.002041	0.962167	0	7.8806	0.379837	2.89	0
988	2018	5.70099	0.0015512	2.41e-06	0.768495	0.110055	7.8806	0.338571	2.94	0
999	2009	1.11454	0.071827	0.0051591	0.959343	0	7.62	0.298317	2.3	0
999	2010	1.8579	0.152492	0.0232539	0.918311	-1.73297	7.73	0.267173	2.4	0
999	2012	2.39439	0.0039507	1.56e-05	0.955116	0	8.36667	0.352553	2.56	0
999	2013	2.57639	0.0018286	3.34e-06	0.976596	-2.24185	8.68833	0.378957	2.64	0
999	2014	3.21579	0.0012932	1.67e-06	0.954124	-2.35888	9.35333	0.344205	2.71	0
999	2015	3.07579	0.0085063	7.24e-05	0.954542	-2.37638	9.35381	0.361513	2.77	0
999	2018	3.70651	6.99e-05	4.89e-09	0.958861	0	9.94619	0.380558	2.94	0
2001	2008	2.47176	0.0005048	2.55e-07	0.958523	0	7.80667	0.479692	1.61	0
2001	2016	5.39606	0.0011301	1.28e-06	0.955806	0	10.4638	0.290971	2.56	0
2001	2018	5.26371	0.0055971	3.13e-05	0.958861	0	10.8131	0.260766	2.71	0
2003	2008	1.70165	0.0096585	9.33e-05	0.757599	0	7.80667	0.274181	1.61	0
2003	2010	2.17637	0.0036667	1.34e-05	0.616059	0	8.23	0.332294	1.95	0
2006	2011	2.06611	0.0011311	1.28e-06	0.872395	0	8.38	0.537408	2.08	0
2006	2012	7.12883	0.0144888	0.0002099	0.887324	-0.506972	9.32667	0.540123	2.2	0
2007	2009	3.32863	0.0031841	1.01e-05	0.959343	0	6.09333	0.07738	1.79	0
2007	2010	4.44965	0.0066696	4.45e-05	0.918311	-1.95204	6.19	0.066022	1.95	0
2007	2011	4.59789	0.0010695	1.14e-06	0.905864	-1.5594	6.34	0.056303	2.08	0
2007	2013	5.35193	0.0061802	3.82e-05	0.976596	0	6.66833	0.091277	2.3	0
2007	2015	4.71769	0.0161663	0.0002613	0.954542	0	7.03214	0.056303	2.48	0
2007	2016	5.09856	0.0909562	0.008273	0.955806	-1.38833	7.19173	0.056303	2.56	0
2007	2018	4.80946	0.0429194	0.0018421	0.958861	0	7.35131	0.11096	2.71	0
2008	2008	6.66262	0.120362	0.014487	0.904717	0	7.51333	0.339231	1.61	0
2008	2012	5.23631	0.0025888	6.7e-06	0.887324	0	8.36667	0.433642	2.2	0
2008	2013	6.92368	0.01045	0.0001092	0.902588	-1.43828	8.68833	0.414207	2.3	0
2008	2018	9.00302	0.0652622	0.0042592	0.831512	0	9.94619	0.546257	2.71	0
2028	2010	7.4056	0.0143798	0.0002068	0.85964	0	8.735	0.246733	1.95	0
2029	2008	1.23282	0.0076728	5.89e-05	0.707095	0	6.67	0.295421	1.61	0
2029	2010	2.93644	0.0013385	1.79e-06	0.685934	0	6.62667	0.3166	1.95	0
2029	2011	3.05597	0.198304	0.0393245	0.725853	2.02818	6.84	0.36062	2.08	0
2029	2012	3.09187	0.0084647	7.17e-05	0.548757	0.123642	7.275	0.216693	2.2	0
2029	2013	3.92426	0.0270813	0.0007334	0.58058	-1.1513	7.43833	0.32247	2.3	0
2029	2014	3.45038	0.0224114	0.0005023	0.721184	-0.244376	8.06667	0.293625	2.4	0
2029	2016	2.79603	0.0102844	0.0001058	0.713892	0	8.20113	0.336339	2.56	0
2029	2018	1.50079	0.0038777	1.5e-05	0.792231	0	8.42179	0.324573	2.71	0
2035	2015	3.25565	0.022328	0.0004985	0.862419	0	9.35381	0.434118	2.48	0
2035	2017	3.20948	0.0017207	2.96e-06	0.912489	0	9.94619	0.462793	2.64	0
2035	2018	3.66886	0.0380195	0.0014455	0.753255	-1.4488	9.94619	0.494736	2.71	0
2039	2011	0.104057	0.0840388	0.0070625	0.834571	0	3.625	0.791241	1.95	0
2048	2008	0.770115	0.0228972	0.0005243	0.666904	0	7.80667	0.539583	1.39	0
2054	2011	3.49582	0.0042684	1.82e-05	0.945793	0	7.91167	0.266738	1.79	0
2056	2010	3.00794	0.0138859	0.0001928	0.884416	0	8.23	0.268859	1.61	0
2056	2011	4.61601	0.131439	0.0172763	0.880759	0.643661	8.38	0.261345	1.79	0
2062	2015	2.50244	0.0501135	0.0025114	0.804125	0	10.1145	0.816406	2.3	0
2063	2010	14.8712	0.0062101	3.86e-05	0.896811	0	7.73	0.201879	1.61	0
2063	2012	17.188	0.0082185	6.75e-05	0.905317	0	8.36667	0.102402	1.95	0
2065	2015	15.707	0.0173681	0.0003017	0.912833	0	9.29357	0.228172	2.3	0
2073	2011	3.38731	0.0036967	1.37e-05	0.390398	0	7.01667	0.454748	1.79	0
2078	2018	2.28053	0.015254	0.0002327	0.882161	0	8.19607	0.572256	2.56	0
2081	2013	2.95268	0.0033893	1.15e-05	0.616654	0	9.87833	0.685279	2.08	0
2092	2011	0.056727	0.0130552	0.0001704	0.945793	0	2.95333	0.5037	1.79	0
2092	2017	0.721002	0.0002853	8.14e-08	0.968202	0	2.90226	0.655794	2.48	0
2097	2009	4.09859	0.0035189	1.24e-05	0.885593	0	5.34	0.513118	1.39	0
2102	2018	0.433491	0.01301	0.0001693	0.958861	0	8.42179	0.681367	2.56	0
2110	2016	3.80303	0.158234	0.0250381	0.840962	0	8.20113	0.419669	2.3	1
2110	2017	3.62813	0.0006939	4.81e-07	0.774502	-2.0872	8.42179	0.30094	2.4	1
2110	2018	2.2595	0.0299759	0.0008986	0.822575	-3.13738	8.42179	0.347514	2.48	1
2121	2016	7.99482	0.123114	0.015157	0.692697	0	9.65	0.771515	2.3	0
2122	2008	4.87	0.0022349	4.99e-06	0.849078	0	7.80667	0.54929	0.69	0
2122	2011	1.46061	0.0117736	0.0001386	0.88682	0	8.38	0.300827	1.61	1
2124	2018	2.47345	0.135735	0.018424	0.892289	0	10.8131	0.615187	2.48	1
2154	2018	1.71631	0.135678	0.0184084	0.792231	0	10.8131	0.334682	2.48	1
2155	2012	3.56794	0.0040505	1.64e-05	0.799772	0	5.73	0.322738	1.79	1
2155	2013	3.09857	0.002069	4.28e-06	0.813585	-1.02571	5.87167	0.297587	1.95	1
2155	2014	2.86637	0.0668121	0.0044639	0.79448	3.67232	6.79333	0.343893	2.08	1
2155	2015	3.11613	0.187765	0.0352557	0.806215	8.41934	6.56119	0.404013	2.2	1
2155	2016	3.27904	0.0053377	2.85e-05	0.803058	70.4404	6.76143	0.327508	2.3	1
2155	2017	2.12876	0.0013668	1.87e-06	0.846436	7.61297	6.96167	0.326739	2.4	1
2161	2012	14.1409	0.0029891	8.94e-06	0.888957	0	8.36667	0.195259	1.79	1
2161	2013	10.2758	0.0449233	0.0020181	0.890004	3.7198	8.68833	0.084753	1.95	1
2161	2018	17.7589	0.001384	1.92e-06	0.768495	0	9.94619	0.346496	2.48	1
2162	2011	2.90147	0.0101574	0.0001032	0.82305	0	8.83	0.635235	1.61	1
2165	2010	3.06785	0.0057837	3.35e-05	0.953415	0	8.58333	0.465103	1.39	1
2165	2011	2.67814	0.0020235	4.09e-06	0.945793	10.3244	9.17833	0.399305	1.61	1
2179	2011	8.98648	0.0011151	1.24e-06	0.880759	0	6.34	0.485978	1.61	1
2179	2016	7.36875	0.0897417	0.0080536	0.887714	0	7.19173	0.458	2.3	1
2202	2008	3.92268	0.0089688	8.04e-05	0.846482	0	3.59167	0.630923	0.69	1
2202	2009	1.65341	0.0235978	0.0005569	0.867492	-2.32202	3.555	0.628618	1.1	1
2202	2011	6.10076	0.0548198	0.0030052	0.86144	0	2.95333	0.58468	1.61	1
2202	2016	5.24699	0.0475736	0.0022632	0.786464	0	2.95149	0.678776	2.3	1
2202	2017	5.86273	0.0501245	0.0025125	0.903836	-3.16859	2.90226	0.677487	2.4	1
2202	2018	5.49029	0.0200096	0.0004004	0.666179	-3.07087	2.90226	0.674609	2.48	1
2216	2010	1.17	0.627249	0.393442	0.348317	0	6.19	0.46358	1.1	1
2216	2011	1.2434	0.0276387	0.0007639	0.504437	6.59466	6.34	0.421859	1.39	1
2216	2015	3.06279	0.0084678	7.17e-05	0.7125	0	7.03214	0.509265	2.08	1
2222	2008	8.85792	0.0066972	4.49e-05	0.904717	0	6.67	0.076657	0	1
2230	2011	26.6307	0.0097376	9.48e-05	0.895528	0	6.53	0.171477	1.39	1
2230	2012	28.87	0.0291076	0.0008473	0.905317	7.60479	6.36167	0.199985	1.61	1
2230	2013	29.2404	0.0063412	4.02e-05	0.900092	4.59653	6.60833	0.200224	1.79	1
2230	2014	29.183	0.13502	0.0182305	0.905514	1.87522	7.45833	0.245358	1.95	1
2230	2015	23.0847	0.007318	5.36e-05	0.912833	0.413033	7.25857	0.222538	2.08	1
2230	2016	21.3563	0.0016417	2.7e-06	0.92287	0.232365	7.4575	0.306817	2.2	1
2233	2008	0.518877	0.0039805	1.58e-05	0.807232	0	7.51333	0.511573	0	1
2233	2011	0.78559	0.153405	0.0235331	0.82305	0	7.91167	0.344706	1.39	1
2233	2012	0.903606	0.0047666	2.27e-05	0.868092	-1.39777	8.36667	0.322074	1.61	1
2236	2012	6.77982	0.0024375	5.94e-06	0.888957	0	9.32667	0.36786	1.61	1
2236	2015	9.4768	0.201399	0.0405616	0.920097	0	10.1145	0.429182	2.08	1
2241	2016	6.94136	0.0876335	0.0076796	0.887714	0	8.0397	0.526519	2.2	1
2249	2010	5.03	0.0025112	6.31e-06	0.85964	0	7.73	0.315632	1.1	1
2249	2015	4.88087	0.006823	4.66e-05	0.862419	0	9.35381	0.49405	2.08	1
2250	2011	3.36365	0.0003617	1.31e-07	0.945793	0	8.38	0.34267	1.39	1
2252	2018	5.33096	0.007715	5.95e-05	0.958861	0	10.1067	0.056303	2.4	1
2269	2015	3.21119	0.0074205	5.51e-05	0.634249	0	9.65357	0.553672	2.08	1
2269	2017	2.48105	0.0005037	2.54e-07	0.763441	0	10.1067	0.571115	2.3	1
2271	2012	3.66881	0.0096497	9.31e-05	0.868092	0	8.30667	0.552762	1.61	1
2287	2013	3.91126	0.0711071	0.0050562	0.976596	0	-0.3	0.056303	1.61	1
2292	2014	7.65798	0.0021755	4.73e-06	0.808299	0	9.35333	0.358473	1.79	1
2292	2016	6.82327	0.0068534	4.7e-05	0.10716	0	9.65	0.415478	2.08	1
2304	2012	0.261085	0.0086219	7.43e-05	0.788897	0	9.95	0.378192	1.39	1
2304	2013	0.378942	0.0684958	0.0046917	0.760355	-3.2483	9.87833	0.383498	1.61	1
2304	2016	0.213788	0.0469555	0.0022048	0.76874	0	10.8636	0.329014	2.08	1
2304	2017	0.189817	0.0133699	0.0001788	0.861541	-3.24589	11.2307	0.318166	2.2	1
2311	2018	0.736311	0.0024971	6.24e-06	0.892289	0	9.94619	0.526426	2.3	1
2340	2013	2.69626	0.0117159	0.0001373	0	0	8.68833	0.657158	1.39	1
2340	2014	3.30609	0.0008162	6.66e-07	0	3.60037	9.35333	0.591146	1.61	1
2340	2015	3.21554	0.012296	0.0001512	0	0.809856	9.35381	0.574428	1.79	1
2340	2016	2.59596	0.0025851	6.68e-06	1	2.01143	9.65	0.622371	1.95	1
2340	2018	4.29326	0.0068966	4.76e-05	0.01026	0	9.94619	0.590395	2.2	1
2348	2013	3.21693	0.0020165	4.07e-06	0.84196	0	8.68833	0.056303	1.39	1
2353	2014	4.7215	0.0057029	3.25e-05	0.907818	0	7.93	0.27177	1.61	1
2353	2018	3.13712	0.002698	7.28e-06	0.831512	0	8.19607	0.272794	2.2	0
2367	2013	3.91044	0.0224626	0.0005046	0.757942	0	9.87833	0.412462	1.39	0
2385	2016	3.11452	0.138578	0.0192039	0.830588	0	9.61179	0.342768	1.95	0
2396	2011	13.1843	0.10832	0.0117333	0.880759	0	6.84	0.313861	0.69	1
2396	2015	14.4744	0.036716	0.0013481	0.920097	0	7.98048	0.368538	1.79	1
2396	2016	13.8664	0.0027534	7.58e-06	0.887714	-0.734003	8.20113	0.356386	1.95	1
2396	2018	11.7301	0.0325067	0.0010567	0.768495	0	8.42179	0.39073	2.2	1
2405	2013	51.551	0.0131171	0.0001721	0.900092	0	8.695	0.134756	1.39	1
2407	2017	4.244	0.0444511	0.0019759	0.968202	0	7.35131	0.54544	2.08	0
2422	2011	3.29548	0.0161045	0.0002594	0.905864	0	5.86333	0.24217	0.69	0
2422	2012	3.40324	0.0059065	3.49e-05	0.955116	-1.93099	6.09833	0.392927	1.1	0
2422	2013	5.85629	0.177229	0.0314103	0.976596	-2.01857	6.26333	0.441467	1.39	0
2422	2015	6.41775	0.0130331	0.0001699	0.954542	0	6.54095	0.50566	1.79	0
2422	2016	7.15816	0.0061599	3.79e-05	0.955806	-0.525149	6.66357	0.510192	1.95	0
2422	2017	7.39648	0.017346	0.0003009	0.973195	-0.870162	6.78619	0.571874	2.08	0
2422	2018	6.81438	0.0006909	4.77e-07	0.958861	-1.31707	6.78619	0.558456	2.2	0
2431	2010	3.63966	0.0011986	1.44e-06	0.245206	0	6.19	0.241028	0	0
2431	2011	3.2066	0.0074607	5.57e-05	0.267015	4.22262	6.34	0.413804	0.69	0
2431	2012	3.25564	0.0017033	2.9e-06	0.828004	0.632556	6.47833	0.54281	1.1	0
2431	2015	3.83345	0.0075648	5.72e-05	0.804125	0	7.03214	0.64776	1.79	0
2438	2011	5.55807	0.0326205	0.0010641	0.88682	0	9.17833	0.284459	0.69	0
2438	2014	4.38106	0.0132133	0.0001746	0.69341	0	9.63333	0.257958	1.61	0
2449	2017	4.62017	0.0069769	4.87e-05	0.962167	0	9.94619	0.494003	2.08	0
2449	2018	4.54697	0.0031383	9.85e-06	0.768495	-0.203256	9.94619	0.434513	2.2	0
2465	2017	19.2773	0.014385	0.0002069	0.962167	0	9.94619	0.275228	2.08	0
2466	2016	0.165295	0.0046972	2.21e-05	0.862629	0	6.66357	0.482906	1.95	0
2466	2017	0.522017	0.104482	0.0109165	0.870087	-2.85824	6.78619	0.403864	2.08	0
2466	2018	1.00749	0.0155079	0.0002405	0.798491	-3.1012	6.78619	0.732553	2.2	0
2470	2012	3.28376	0.0337995	0.0011424	0.961728	0	7.41	0.470788	1.1	0
2470	2013	2.78416	0.0415113	0.0017232	0.925536	-1.10412	7.54667	0.522949	1.39	0
2470	2014	2.88398	0.0224464	0.0005038	0.929308	-1.5872	7.93	0.36519	1.61	0
2470	2015	2.68445	0.0348808	0.0012167	0.962104	-1.88679	7.88333	0.308398	1.79	0
2475	2016	6.77424	0.010348	0.0001071	0.887714	0	9.65	0.42114	1.95	0
2475	2017	6.75525	0.0002872	8.25e-08	0.962167	-1.77802	9.94619	0.482074	2.08	0
2493	2018	1.04586	0.0075327	5.67e-05	0.719864	0	10.8131	0.705318	2.2	0
2508	2012	2.81768	0.0040038	1.6e-05	0.862029	0	9.32667	0.253579	1.1	0
2508	2014	3.1678	0.0023233	5.4e-06	0.922972	0	9.78	0.315632	1.61	0
2508	2016	3.35967	0.0274021	0.0007509	0.860569	0	10.4638	0.356958	1.95	0
2508	2017	3.32213	0.0058057	3.37e-05	0.912489	-2.50181	10.8131	0.336732	2.08	0
2508	2018	3.95194	0.006347	4.03e-05	0.753255	-2.66891	10.8131	0.351601	2.2	0
2527	2014	7.66297	0.122472	0.0149993	0.922972	0	9.775	0.175205	1.61	0
2527	2015	9.20956	0.0167338	0.00028	0.862419	2.83531	9.65357	0.343794	1.79	0
2544	2013	6.03558	0.0038723	1.5e-05	0.900092	0	8.68833	0.483373	1.1	0
2544	2014	4.62344	0.0864417	0.0074722	0.905514	8.89039	9.35333	0.615682	1.39	0
2544	2015	3.59484	0.0033509	1.12e-05	0.912833	14.2527	9.35381	0.649788	1.61	0
2548	2012	1.71093	0.0053167	2.83e-05	0.52011	0	8.36667	0.14413	0.69	0
2569	2011	1.28103	0.0044212	1.95e-05	0.725853	0	8.38	0.32678	0	0
2570	2014	0.633699	0.0005065	2.57e-07	0.742712	0	9.78	0.244523	1.39	0
2594	2014	6.32321	0.0028396	8.06e-06	0.565652	0	9.35333	0.692641	1.39	0
2594	2015	4.59369	0.0055155	3.04e-05	0.595243	1.67028	9.35381	0.68802	1.61	0
2594	2017	5.91638	6.72e-05	4.52e-09	0.698699	0	9.94619	0.663348	1.95	0
2597	2018	2.98168	0.0047847	2.29e-05	0.947078	0	7.65643	0.311651	2.08	0
2635	2012	4.08414	0.0103697	0.0001075	0.888957	0	9.95	0.096938	0.69	0
2635	2013	4.72926	0.0931352	0.0086742	0.890004	2.45497	9.87833	0.166853	1.1	0
2656	2012	2.40873	0.0199431	0.0003977	0.548757	0	8.36667	0.251655	0	0
2656	2013	1.88593	5.09718	25.9812	0.58058	4.10334	8.68833	0.377131	0.69	0
2702	2015	1.09013	0.0107023	0.0001145	0.876879	0	7.98048	0.22365	1.39	0
2773	2018	11.9578	0.0079363	6.3e-05	0.958861	0	6.78619	0.21385	1.39	0
300003	2010	7.27415	0.0010426	1.09e-06	0.892354	0	7.65833	0.072058	0.69	0
300003	2011	7.19742	0.660196	0.435859	0.872395	-0.323714	7.82833	0.056303	1.1	0
300015	2013	0.206673	0.0055858	3.12e-05	0	0	5.87167	0.179367	1.61	0
300015	2014	0.398824	0.0046371	2.15e-05	0	2.39155	6.79333	0.177638	1.79	0
300015	2015	0.571762	0.0097931	9.59e-05	0	2.41784	6.56119	0.232578	1.95	0
300015	2018	1.22132	0.058177	0.0033846	0.401669	0	6.96167	0.379785	2.3	0
300016	2018	4.26919	0.0136473	0.0001862	0.958861	0	9.93	0.064349	2.3	0
300017	2018	10.5921	0.0017132	2.94e-06	0.963827	0	10.1067	0.272757	2.3	0
300019	2013	4.02773	0.0051253	2.63e-05	0.925536	0	6.26333	0.16928	1.61	0
300019	2014	3.85	0.0089717	8.05e-05	0.929308	11.6878	6.62333	0.256607	1.79	0
300043	2015	4.61081	0.0043508	1.89e-05	0.140707	0	9.35381	0.36619	1.79	0
300058	2011	1.11271	0.0060349	3.64e-05	0.895528	0	7.82833	0.29231	0.69	0
300059	2015	5.0903	0.003225	1.04e-05	0	0	9.65357	0.655474	1.79	0
300059	2016	7.58574	0.0029582	8.75e-06	0.635553	-2.86281	9.88012	0.524522	1.95	0
300059	2017	7.14794	0.0022886	5.24e-06	0.871837	-1.61988	10.1067	0.649169	2.08	0
300059	2018	8.01448	0.0008193	6.71e-07	0.781252	-1.40421	10.1067	0.605756	2.2	1
300070	2012	3.5326	0.0130298	0.0001698	0	0	8.30667	0.230533	1.1	1
300070	2013	2.64228	0.0039481	1.56e-05	0	-1.26797	8.695	0.370083	1.39	1
300070	2016	2.27842	0.0129989	0.000169	0.623123	0	9.61179	0.486454	1.95	1
300070	2017	2.02227	0.0009963	9.93e-07	0.616731	-2.76539	9.93	0.564368	2.08	1
300070	2018	2.42066	0.0024951	6.23e-06	0.834417	-3.20579	9.93	0.614632	2.2	1
300072	2018	2.30381	0.0044644	1.99e-05	0.947078	0	9.93	0.564264	2.2	1
300077	2014	42.3193	0.0059692	3.56e-05	0.907892	0	9.35333	0.056303	1.61	1
300080	2011	3.15706	0.0038076	1.45e-05	0.82305	0	6.34	0.263317	0.69	1
300104	2016	8.46417	0.0157187	0.0002471	0.635553	0	9.61179	0.674821	1.95	1
300110	2013	5.46833	0.0079993	6.4e-05	0.976596	0	7.54667	0.383437	1.39	1
300110	2015	4.88357	0.0367947	0.0013538	0.954542	0	7.88333	0.476141	1.79	1
300122	2011	7.78646	0.0281529	0.0007926	0.905864	0	6.27333	0.060818	0.69	1
300124	2011	9.90222	0.130255	0.0169664	0.86144	0	7.91167	0.059552	0.69	1
300124	2013	9.11592	0.0031994	1.02e-05	0.872774	0	8.68833	0.147996	1.39	1
300124	2014	9.69761	0.0159769	0.0002553	0.922972	-1.24553	9.35333	0.219502	1.61	1
300124	2016	10.5277	0.008274	6.85e-05	0.860569	0	9.65	0.375173	1.95	1
300124	2017	12.3963	0.0018749	3.52e-06	0.912489	-2.26862	9.94619	0.367149	2.08	1
300181	2012	3.67953	0.0007505	5.63e-07	0.955116	0	9.32667	0.18314	0.69	1
300197	2015	3.93768	0.0066496	4.42e-05	0.804125	0	9.35381	0.529989	1.61	1
300197	2018	3.80441	0.000863	7.45e-07	0.834417	0	9.94619	0.723942	2.08	1
300198	2013	2.55245	0.0063298	4.01e-05	0.850599	0	7.43833	0.170993	1.1	1
300296	2015	5.46857	0.0867557	0.0075265	0.920097	0	9.29357	0.544421	1.39	1
300296	2017	4.05852	0.183198	0.0335615	0.962167	0	9.93	0.554871	1.79	1
300296	2018	4.11266	0.0257455	0.0006628	0.768495	-2.40602	9.93	0.467457	1.95	1
300315	2016	20.4322	0.0016796	2.82e-06	0.635553	0	9.61179	0.184898	1.61	1
300315	2018	22.6834	0.0076606	5.87e-05	0.781252	0	9.93	0.124494	1.95	1
300349	2014	3.48849	0.081473	0.0066379	0.694703	0	9.78	0.194697	1.1	1
300349	2015	5.99063	0.125937	0.01586	0.640108	6.40955	10.1145	0.205168	1.39	1
300433	2018	5.33965	0.0085539	7.32e-05	0.768495	0	6.96167	0.603916	1.39	1
600006	2011	0.160805	0.0122789	0.0001508	0.582274	0	5.83	0.614883	2.56	1
600006	2012	2.416	0.0071701	5.14e-05	0.602538	-1.19681	6.31667	0.596065	2.64	1
600006	2013	3.58652	0.0430109	0.0018499	0.59549	7.11832	6.70833	0.615854	2.71	1
600006	2015	3.79465	0.0070022	4.9e-05	0.595243	0	7.29524	0.596814	2.83	1
600006	2018	3.40811	0.0666988	0.0044487	0.638436	0	7.8806	0.619902	3	1
600008	2017	0.396326	0.0273225	0.0007465	0.821131	0	9.93	0.663999	2.89	1
600011	2012	0.032092	0.0015447	2.39e-06	0.862714	0	8.30667	0.747264	2.48	1
600011	2013	0.066099	0.0037224	1.39e-05	0.877851	-2.83824	8.695	0.715514	2.56	1
600011	2014	0.040072	0.0026567	7.06e-06	0.887908	-2.9431	9.08333	0.693495	2.64	1
600011	2017	0.029596	0.170131	0.0289445	0.923249	0	9.93	0.756522	2.83	1
600011	2018	0.02721	0.522686	0.273201	0.901583	-1.95514	9.93	0.747705	2.89	1
600018	2013	0.107993	0.025926	0.0006722	0.856123	0	8.88667	0.36974	2.64	1
600018	2014	0.094625	0.0096176	9.25e-05	0.800111	-3.1488	9.775	0.361182	2.71	1
600018	2015	0.083196	0.0004816	2.32e-07	0.832454	-3.2103	9.65357	0.318433	2.77	1
600018	2016	0.121018	0.0133151	0.0001773	0.850753	-3.21404	9.88012	0.415691	2.83	1
600019	2010	0.355991	0.0104634	0.0001095	0.848171	0	8.735	0.484681	2.4	1
600019	2012	1.99064	0.0017445	3.04e-06	0.887555	0	8.66667	0.452588	2.56	1
600019	2013	1.80724	2.42e-05	5.87e-10	0.874916	-2.90252	8.88667	0.470301	2.64	1
600019	2014	2.09618	0.1432	0.0205063	0.844799	-2.78831	9.775	0.456797	2.71	1
600019	2015	2.10498	0.0851568	0.0072517	0.844542	-2.79287	9.65357	0.478281	2.77	1
600019	2016	1.97399	0.0234371	0.0005493	0.840962	-0.799898	9.88012	0.509591	2.83	1
600019	2018	2.30498	0.0022864	5.23e-06	0.822575	0	10.1067	0.435326	2.94	1
600021	2016	0.051745	0.0128444	0.000165	0.904422	0	9.88012	0.714634	2.64	1
600022	2012	0.088072	0.0019327	3.74e-06	0.887555	0	7.41	0.757358	2.2	1
600028	2009	0.283707	0.154742	0.0239451	0	0	7.34167	0.537684	2.2	1
600028	2010	0.25272	0.104698	0.0109617	0	2.90387	7.65833	0.540606	2.3	1
600028	2011	0.194039	0.0134026	0.0001796	0	2.96716	7.82833	0.549114	2.4	1
600028	2012	0.209616	0.0014386	2.07e-06	0.49553	2.94786	8.30667	0.558555	2.48	1
600028	2015	0.279858	0.0053156	2.83e-05	0	0	9.29357	0.455611	2.71	1
600028	2017	0.272139	0.0648238	0.0042021	0.496872	0	9.93	0.464702	2.83	1
600028	2018	0.275182	0.0008053	6.49e-07	0.494725	3.78842	9.93	0.461374	2.89	1
600031	2012	5.43846	0.0052195	2.72e-05	0.887324	0	8.30667	0.618167	2.3	1
600031	2013	5.18341	0.0008451	7.14e-07	0.902588	-2.92204	8.695	0.608428	2.4	1
600031	2014	5.27506	0.0021162	4.48e-06	0.907818	-2.84482	9.08333	0.607347	2.48	1
600031	2016	4.83032	0.0010429	1.09e-06	0.937254	0	9.61179	0.618996	2.64	1
600050	2012	0.099643	0.0011642	1.36e-06	0.087749	0	8.30667	0.590564	2.4	1
600050	2013	0.176887	0.0216438	0.0004685	0.067247	0.444164	8.695	0.582911	2.48	1
600050	2014	0.078427	0.0099039	9.81e-05	0.05581	0.464799	9.08333	0.579021	2.56	1
600050	2015	0.114229	0.0045121	2.04e-05	0.15881	0.498319	9.29357	0.619634	2.64	1
600050	2016	0.192975	0.0005812	3.38e-07	0.156972	0.907052	9.61179	0.625744	2.71	1
600050	2017	0.283578	0.0010816	1.17e-06	0.135481	4.07979	9.93	0.464768	2.77	1
600050	2018	0.487684	0.0077505	6.01e-05	0.458882	1.59669	9.93	0.414983	2.83	1
600059	2012	0.524139	0.0060835	3.7e-05	0.788897	0	9.32667	0.320412	2.77	1
600062	2012	1.17315	0.037728	0.0014234	0.955116	0	8.30667	0.276752	2.77	1
600062	2013	1.36742	0.143004	0.02045	0.976596	-1.66818	8.695	0.176625	2.83	1
600062	2017	3.83592	0.429893	0.184808	0.973195	0	9.93	0.168399	3.04	1
600062	2018	3.39844	0.0016502	2.72e-06	0.958861	-2.02125	9.93	0.232635	3.09	1
600066	2012	3.54198	0.0045279	2.05e-05	0.602538	0	6.47833	0.487394	2.77	1
600066	2013	3.62746	0.0063362	4.01e-05	0.59549	-2.47777	6.66833	0.459355	2.83	1
600066	2014	4.15787	0.0044655	1.99e-05	0.565652	-2.59997	6.99833	0.544123	2.89	1
600066	2016	4.06605	0.0008254	6.81e-07	0.625314	0	7.19173	0.610878	3	1
600066	2018	5.86807	0.0774996	0.0060062	0.638436	0	7.35131	0.544657	3.09	1
600068	2010	4.28576	0.0135795	0.0001844	0.358314	0	5.59167	0.760156	2.64	1
600089	2012	5.21629	0.012976	0.0001684	0.862029	0	2.93833	0.645705	2.77	1
600089	2013	3.98467	0.002484	6.17e-06	0.872774	-1.95196	2.98	0.685127	2.83	1
600089	2014	4.20396	0.0015874	2.52e-06	0.922972	-2.53172	3.49333	0.645475	2.89	1
600089	2016	3.58289	0.0004955	2.46e-07	0.860569	0	2.95149	0.634413	3	1
600089	2018	4.11185	0.0050003	2.5e-05	0.753255	0	2.90226	0.578996	3.09	1
600096	2010	1.30196	0.0005439	2.96e-07	0.953415	0	5.01167	0.710149	2.64	1
600096	2012	2.45764	0.0003351	1.12e-07	0.961728	0	4.49167	0.744243	2.77	1
600096	2013	0.358836	0.0073654	5.42e-05	0.925536	-6.03292	4.56667	0.852476	2.83	1
600096	2016	0.429831	0.0245738	0.0006039	0.929909	0	4.8928	0.852476	3	1
600096	2017	0.296983	0.0044163	1.95e-05	0.968202	-3.92925	4.92155	0.852476	3.04	1
600096	2018	0.259619	0.0020865	4.35e-06	0.947078	1.94352	4.92155	0.852476	3.09	1
600100	2016	6.29117	0.0002806	7.87e-08	0.887714	0	9.61179	0.573766	3	1
600100	2018	5.7139	0.0191477	0.0003666	0.768495	0	9.93	0.687257	3.09	1
600103	2017	2.70433	0.0152112	0.0002314	0.18423	0	8.42179	0.272655	3.04	1
600104	2012	1.19837	0.0048265	2.33e-05	0.602538	0	8.66667	0.542859	2.77	1
600104	2013	0.935545	0.0011015	1.21e-06	0.59549	-1.12224	8.88667	0.567145	2.83	1
600104	2014	1.08602	0.0026088	6.81e-06	0.565652	-0.998789	9.775	0.55408	2.89	1
600104	2015	1.2531	0.001721	2.96e-06	0.595243	-0.790544	9.65357	0.587755	2.94	1
600104	2016	1.24746	0.0064683	4.18e-05	0.625314	-0.663477	9.88012	0.601955	3	1
600104	2017	1.27447	0.007243	5.25e-05	0.698699	-0.50399	10.1067	0.623921	3.04	1
600111	2011	0.26009	0.0091646	8.4e-05	0.73075	0	4.675	0.383585	2.71	1
600111	2012	1.14315	0.0101605	0.0001032	0.70806	-3.33782	5.34333	0.43717	2.77	1
600111	2015	0.949089	0.0051081	2.61e-05	0.700071	0	5.33929	0.318577	2.94	1
600111	2016	0.989642	0.0080041	6.41e-05	0.862629	16.7333	5.43756	0.372757	3	1
600117	2015	2.75892	0.001658	2.75e-06	0.844542	0	2.53952	0.852476	2.94	1
600123	2012	0.221564	0.0001246	1.55e-08	0.781286	0	4.89	0.493287	2.71	1
600141	2016	1.13357	0.000738	5.45e-07	0.929909	0	7.58792	0.689035	2.89	1
600160	2012	1.91416	0.006155	3.79e-05	0.961728	0	9.32667	0.119438	2.71	1
600160	2013	1.17574	0.0274641	0.0007543	0.925536	-1.46924	9.44	0.220653	2.77	1
600160	2014	1.22338	0.001664	2.77e-06	0.929308	1.32276	9.78	0.186873	2.83	1
600160	2015	1.24229	0.0174078	0.000303	0.962104	3.84116	10.1145	0.207618	2.89	1
600160	2016	1.91785	0.0214235	0.000459	0.929909	2.9576	10.4638	0.119875	2.94	1
600160	2017	2.69709	0.0014743	2.17e-06	0.968202	3.69565	10.8131	0.159615	3	1
600160	2018	3.17064	0.0234159	0.0005483	0.947078	-2.44961	10.8131	0.156008	3.04	1
600161	2010	4.87248	0.0123093	0.0001515	0.918311	0	7.65833	0.533451	2.56	1
600166	2010	1.26734	0.0017415	3.03e-06	0.554709	0	7.65833	0.672853	2.56	0
600166	2012	4.1007	0.0008475	7.18e-07	0.602538	0	8.30667	0.545344	2.71	0
600166	2013	4.72386	0.0042699	1.82e-05	0.59549	-2.08369	8.695	0.529917	2.77	0
600166	2014	5.62384	0.0106775	0.000114	0.565652	-1.16612	9.08333	0.551924	2.83	0
600166	2015	6.58279	0.0001257	1.58e-08	0.595243	0.133241	9.29357	0.561394	2.89	0
600166	2016	5.48631	0.0096332	9.28e-05	0.625314	0.883309	9.61179	0.646346	2.94	0
600166	2017	4.61755	0.0596586	0.0035592	0.698699	-0.375416	9.93	0.694915	3	0
600170	2014	0.913751	0.0169864	0.0002885	0.805303	0	9.775	0.836245	2.83	0
600170	2017	3.23904	0.0225915	0.0005104	0.789527	0	10.1067	0.844878	3	0
600170	2018	3.03668	0.0288255	0.0008309	0.804732	-2.51963	10.1067	0.836483	3.04	0
600176	2015	2.86749	0.0019476	3.79e-06	0.817331	0	10.1145	0.593356	2.83	0
600177	2013	0.252701	0.0022779	5.19e-06	0.58058	0	9.44	0.705863	2.77	0
600184	2018	5.01189	0.0033597	1.13e-05	0.831512	0	7.8806	0.346608	2.77	0
600187	2014	2.22963	0.0463481	0.0021482	0.823689	0	6.21667	0.283405	2.83	0
600187	2015	2.88571	0.0174065	0.000303	0.822723	3.97989	6.53119	0.334242	2.89	0
600188	2011	0.164707	0.0174458	0.0003044	0.76883	0	7.01667	0.560374	2.64	0
600188	2012	0.505393	0.038391	0.0014739	0.781286	-2.29126	7.41	0.604379	2.71	0
600188	2013	0.472021	0.14552	0.021176	0.871962	-2.15542	7.54667	0.661438	2.77	0
600188	2014	0.053078	0.010955	0.00012	0.745094	2.88272	7.93	0.667218	2.83	0
600188	2015	0.055171	0.0007261	5.27e-07	0.856801	-1.72795	7.88333	0.690781	2.89	0
600188	2016	0.07798	0.0378657	0.0014338	0.748833	-0.615966	8.0397	0.649429	2.94	0
600188	2018	0.096927	0.0014184	2.01e-06	0.776098	0	8.19607	0.582907	3.04	0
600196	2010	5.97091	0.0841207	0.0070763	0.918311	0	8.735	0.441547	2.56	0
600196	2011	4.77986	0.0255055	0.0006505	0.905864	-2.02034	8.83	0.489887	2.64	0
600196	2012	5.03884	0.004679	2.19e-05	0.955116	-2.52973	8.66667	0.399986	2.71	0
600196	2013	5.04865	0.0221718	0.0004916	0.976596	-2.61766	8.88667	0.400699	2.77	0
600196	2015	6.5844	7.21e-06	5.2e-11	0.954542	0	9.65357	0.458934	2.89	0
600196	2016	7.56122	0.033253	0.0011058	0.955806	-2.83033	9.88012	0.423084	2.94	0
600196	2017	8.25148	0.0027834	7.75e-06	0.973195	-2.72836	10.1067	0.520075	3	0
600196	2018	10.0602	0.0362592	0.0013147	0.958861	-2.77902	10.1067	0.523854	3.04	0
600200	2016	0.658262	0.005042	2.54e-05	0.851416	0	10.8636	0.433458	2.89	0
600216	2018	4.68827	0.0031421	9.87e-06	0.958861	0	10.8131	0.195445	3	0
600256	2015	0.102771	0.0187261	0.0003507	0	0	3.00071	0.689282	2.77	0
600259	2013	0.217392	0.0004482	2.01e-07	0.813585	0	5.67167	0.739133	2.64	0
600267	2012	5.96961	0.246748	0.0608846	0.955116	0	9.32667	0.508216	2.56	0
600267	2013	5.57797	0.0017568	3.09e-06	0.976596	2.50638	9.44	0.573564	2.64	0
600267	2015	9.44305	0.0067933	4.61e-05	0.954542	0	10.1145	0.574159	2.77	0
600267	2018	10.1489	0.0015067	2.27e-06	0.958861	0	10.8131	0.662362	2.94	0
600271	2013	1.25985	0.0188612	0.0003557	0.890004	0	8.695	0.242578	2.4	0
600271	2014	1.59307	0.0004464	1.99e-07	0.907892	-2.52305	9.08333	0.243344	2.48	0
600271	2015	1.65327	0.0091185	8.31e-05	0.920097	-2.57826	9.29357	0.339067	2.56	0
600271	2016	2.13228	0.0006142	3.77e-07	0.887714	-2.70972	9.61179	0.378478	2.64	0
600271	2017	1.91553	0.0345888	0.0011964	0.962167	-2.77925	9.93	0.36996	2.71	0
600282	2017	3.13558	0.0244412	0.0005974	0.774502	0	11.2307	0.587714	2.89	0
600284	2013	1.48694	0.0015176	2.3e-06	0.812975	0	8.88667	0.574744	2.3	0
600284	2015	2.34988	0.0119815	0.0001436	0.804125	0	9.65357	0.491057	2.48	0
600284	2018	4.03722	0.0009181	8.43e-07	0.804732	0	10.1067	0.487552	2.71	0
600298	2018	4.18292	1.24546	1.55116	0.733908	0	7.8806	0.49297	2.94	0
600303	2014	1.05879	0.0101464	0.0001029	0.565652	0	7	0.698007	2.71	0
600303	2015	1.23266	0.0103258	0.0001066	0.595243	51.6808	6.91476	0.749556	2.77	0
600303	2016	1.26916	8.26e-05	6.82e-09	0.625314	8.48593	6.99417	0.681431	2.83	0
600303	2017	1.03291	0.0097614	9.53e-05	0.698699	17.3913	7.07357	0.578814	2.89	0
600308	2017	1.9831	0.0052051	2.71e-05	0.18423	0	8.19607	0.484243	2.89	0
600310	2015	0.275343	13.9095	193.476	0.896881	0	6.53357	0.671183	2.71	0
600315	2016	2.09191	10.7445	115.444	0.929909	0	9.88012	0.310296	2.77	0
600323	2012	2.21025	0.0320676	0.0010283	0.794172	0	8.36667	0.503391	2.56	0
600323	2014	1.09249	0.0013752	1.89e-06	0.823689	0	9.35333	0.664079	2.71	0
600323	2015	1.14992	0.0028656	8.21e-06	0.822723	-0.0634388	9.35381	0.602416	2.77	0
600323	2016	1.21892	0.0006712	4.51e-07	0.824881	-0.829018	9.65	0.582637	2.83	0
600329	2010	0.005276	0.0914682	0.0083664	0.918311	0	6.97667	0.456034	2.3	0
600329	2012	1.69841	0.0379391	0.0014394	0.955116	0	8.87	0.484499	2.48	0
600329	2013	1.57166	0.000192	3.69e-08	0.976596	-1.29833	9.30167	0.51068	2.56	0
600329	2018	2.02609	0.0063276	4e-05	0.958861	0	10.9891	0.288645	2.89	0
600332	2012	1.05205	0.0005702	3.25e-07	0.955116	0	8.36667	0.322525	2.48	0
600332	2013	1.60263	0.0034484	1.19e-05	0.976596	0.402908	8.68833	0.426715	2.56	0
600332	2015	1.65094	0.0119266	0.0001422	0.954542	0	9.35381	0.452828	2.71	0
600332	2016	1.6489	0.0043126	1.86e-05	0.955806	-2.20826	9.65	0.318312	2.77	0
600332	2017	1.78145	7.62e-05	5.8e-09	0.973195	-2.3033	9.94619	0.319677	2.83	0
600332	2018	1.38632	0.0197575	0.0003904	0.958861	-2.6095	9.94619	0.550452	2.89	0
600352	2014	3.74746	0.0023251	5.41e-06	0.929308	0	9.78	0.469273	2.48	0
600372	2012	11.7129	0.0008697	7.56e-07	0.73179	0	8.30667	0.438384	2.48	0
600372	2013	7.06292	0.0578547	0.0033472	0.778141	-0.813494	8.695	0.613539	2.56	0
600372	2014	10.198	0.0056743	3.22e-05	0.799814	-1.45096	9.08333	0.627457	2.64	0
600372	2015	9.82924	0.0016922	2.86e-06	0.632053	-1.43521	9.29357	0.635063	2.71	0
600372	2018	5.84393	0.0215549	0.0004646	0.883244	0	9.93	0.634501	2.89	0
600380	2017	6.53642	0.0026728	7.14e-06	0.973195	0	9.94619	0.386903	2.83	0
600380	2018	7.61856	0.0225312	0.0005077	0.958861	-3.35564	9.94619	0.347747	2.89	0
600388	2013	3.47928	0.0425529	0.0018108	0.902588	0	7.43833	0.664768	2.64	0
600405	2016	6.79246	0.0002253	5.08e-08	0.887714	0	9.61179	0.679217	2.56	0
600418	2013	3.62489	0.0030409	9.25e-06	0.59549	0	6.60833	0.703558	2.56	0
600418	2014	4.27988	0.0006737	4.54e-07	0.565652	-1.76039	7.45833	0.726354	2.64	0
600420	2018	3.54044	0.0171009	0.0002924	0.958861	0	10.1067	0.487163	2.71	0
600422	2013	0.59362	0.0052974	2.81e-05	0.976596	0	4.56667	0.348826	2.64	0
600422	2014	0.543336	0.0187751	0.0003525	0.954124	2.11552	4.94333	0.322215	2.71	0
600429	2014	0.249858	0.0021961	4.82e-06	0.742712	0	9.08333	0.591693	2.48	0
600436	2012	2.19798	0.0738844	0.0054589	0.955116	0	7.275	0.302685	2.3	0
600436	2014	3.10751	0.0183512	0.0003368	0.954124	0	8.06667	0.18148	2.48	1
600436	2015	2.67538	0.0017598	3.1e-06	0.954542	-0.670479	7.98048	0.185354	2.56	1
600436	2016	2.89938	0.0073521	5.41e-05	0.955806	-0.910533	8.20113	0.255482	2.64	1
600436	2018	2.11521	0.0064067	4.1e-05	0.958861	0	8.42179	0.202792	2.77	1
600439	2018	2.14579	0.0268592	0.0007214	0.861537	0	7.35131	0.411904	2.77	0
600458	2015	5.19992	3.22608	10.4076	0.826293	0	6.56119	0.637757	2.64	1
600460	2013	9.97919	0.0046468	2.16e-05	0.890004	0	9.44	0.449746	2.4	0
600460	2017	10.1934	4.2e-05	1.76e-09	0.962167	0	10.8131	0.49213	2.71	0
600486	2014	3.6403	0.0337448	0.0011387	0.929308	0	9.63333	0.351139	2.56	1
600486	2017	4.74089	0.029552	0.0008733	0.968202	0	11.2307	0.427887	2.77	1
600486	2018	4.51824	0.0730755	0.00534	0.947078	-1.58927	11.2307	0.350868	2.83	1
600489	2015	0.192398	0.0013837	1.91e-06	0.806215	0	9.29357	0.676516	2.56	1
600489	2016	0.197263	0.0154094	0.0002375	0.803058	6.5103	9.61179	0.605753	2.64	1
600497	2016	0.183526	0.0187056	0.0003499	0.803058	0	4.8928	0.656966	2.56	1
600497	2017	0.348865	0.0031344	9.82e-06	0.846436	-4.50144	4.92155	0.505737	2.64	1
600499	2017	4.52386	0.0091352	8.35e-05	0.964875	0	9.94619	0.537253	2.77	0
600500	2013	0.078799	0.0046671	2.18e-05	0.925536	0	8.88667	0.511133	2.64	1
600500	2016	0.78263	0.0049226	2.42e-05	0.929909	0	9.88012	0.598916	2.83	1
600500	2018	1.1013	0.0105642	0.0001116	0.947078	0	10.1067	0.523112	2.94	1
600507	2012	0.14462	0.0018077	3.27e-06	0.887555	0	5.74	0.636919	2.3	0
600507	2013	0.253076	0.0082884	6.87e-05	0.874916	-0.623816	5.90167	0.722208	2.4	0
600507	2016	0.347178	0.0227571	0.0005179	0.840962	0	6.69506	0.654595	2.64	0
600518	2013	0.464263	0.04037	0.0016297	0.976596	0	8.68833	0.459342	2.56	0
600518	2014	0.363747	0.0010576	1.12e-06	0.954124	-2.7758	9.35333	0.400318	2.64	0
600518	2017	0.935715	0.0818592	0.0067009	0.973195	0	9.94619	0.563271	2.83	0
600518	2018	1.21818	0.0683803	0.0046759	0.958861	-2.77588	9.94619	0.642952	2.89	0
600528	2012	1.28787	0.0006208	3.85e-07	0.828004	0	8.30667	0.852476	2.48	1
600531	2016	0.091049	0.0113931	0.0001298	0.862629	0	7.19173	0.725495	2.71	1
600535	2012	2.01141	0.0033072	1.09e-05	0.955116	0	8.87	0.438072	2.4	0
600535	2013	3.27853	0.0017357	3.01e-06	0.976596	-1.59002	9.30167	0.594261	2.48	0
600535	2014	2.91572	0.0005536	3.06e-07	0.954124	-2.1556	9.12167	0.607745	2.56	0
600535	2015	3.80344	0.0186268	0.000347	0.954542	-2.39302	9.93241	0.499962	2.64	0
600535	2018	6.68223	0.0310774	0.0009658	0.958861	0	10.9891	0.55473	2.83	0
600549	2014	2.55859	0.0044867	2.01e-05	0.693498	0	8.06667	0.475047	2.56	1
600549	2015	3.26301	0.0325076	0.0010567	0.700071	-1.94192	7.98048	0.484921	2.64	1
600549	2016	3.74064	81.6534	6667.27	0.862629	-6.0375	8.20113	0.476281	2.71	1
600549	2017	4.8059	0.0019742	3.9e-06	0.870087	1.27799	8.42179	0.535944	2.77	1
600549	2018	4.58796	0.0182097	0.0003316	0.798491	-1.9632	8.42179	0.592873	2.83	1
600566	2018	3.19746	0.0074113	5.49e-05	0.958861	0	7.8806	0.300039	2.89	0
600569	2016	2.83775	0.0340266	0.0011578	0.840962	0	7.19173	0.829338	2.77	1
600582	2011	2.58149	0.0046535	2.17e-05	0.872395	0	7.82833	0.478829	2.3	1
600583	2013	4.15656	0.0046523	2.16e-05	0.496528	0	9.30167	0.409589	2.48	1
600583	2014	5.39272	0.006722	4.52e-05	0	-3.11025	9.12167	0.339543	2.56	0
600583	2015	5.65134	0.0124448	0.0001549	0.335563	-3.30387	9.93241	0.268782	2.64	0
600583	2017	6.05392	0.0024035	5.78e-06	0.629738	0	10.9891	0.185505	2.77	1
600583	2018	6.05764	0.0163243	0.0002665	0.166705	-1.1169	10.9891	0.240297	2.83	1
600588	2018	19.2896	0.0026411	6.98e-06	0.963827	0	9.93	0.497273	2.89	1
600595	2014	0.920075	0.0020393	4.16e-06	0.693498	0	6.99833	0.75498	2.56	1
600596	2018	2.80335	0.0004576	2.09e-07	0.947078	0	10.8131	0.379615	2.89	1
600600	2009	0.047442	0.0024069	5.79e-06	0.79773	0	7.04333	0.424034	2.83	1
600600	2013	0.071062	0.0038572	1.49e-05	0.760355	0	7.54667	0.493019	3.04	1
600600	2015	0.046604	0.008091	6.55e-05	0.782256	0	7.88333	0.432783	3.14	1
600618	2012	0.748994	0.0003744	1.4e-07	0.961728	0	8.66667	0.541225	3.04	1
600618	2013	0.603248	0.0138083	0.0001907	0.925536	8.87674	8.88667	0.509124	3.09	1
600618	2014	0.580954	0.0095192	9.06e-05	0.929308	47.0361	9.775	0.607928	3.14	1
600618	2015	0.597867	0.0022055	4.86e-06	0.962104	-5.58002	9.65357	0.531757	3.18	1
600637	2017	1.78021	0.0021957	4.82e-06	0.135481	0	10.1067	0.207104	3.22	1
600660	2013	3.38015	0.0111087	0.0001234	0.837378	0	7.43833	0.462144	3.04	1
600660	2014	4.00617	0.0269182	0.0007246	0.849176	-2.54942	8.06667	0.478381	3.09	1
600660	2017	4.29289	14.1443	200.061	0.876865	0	8.42179	0.400541	3.22	1
600660	2018	4.38923	0.0008723	7.61e-07	0.793224	-2.64187	8.42179	0.414624	3.26	1
600685	2016	2.81258	0.0032435	1.05e-05	0.855799	0	9.65	0.774992	3.18	1
600685	2017	2.85433	0.0023331	5.44e-06	0.879711	13.4055	9.94619	0.729466	3.22	1
600690	2014	2.70306	0.0376685	0.0014189	0.922972	0	7.93	0.611767	3.09	1
600690	2015	2.7426	0.129277	0.0167124	0.862419	-2.36997	7.88333	0.573434	3.14	1
600690	2016	2.72854	0.000904	8.17e-07	0.860569	-2.14846	8.0397	0.713685	3.18	1
600711	2018	0.077141	0.0081389	6.62e-05	0.827299	0	8.42179	0.476171	3.14	1
600717	2012	0.332231	0.0109576	0.0001201	0.832845	0	8.87	0.378942	2.83	1
600717	2018	0.886915	0.0881059	0.0077627	0.902053	0	10.9891	0.387258	3.14	1
600718	2012	6.73118	0.0005281	2.79e-07	0.905317	0	6.64833	0.383048	2.83	1
600718	2013	8.10501	0.0045382	2.06e-05	0.900092	-0.581868	6.70333	0.411711	2.89	1
600718	2014	9.31368	0.0102921	0.0001059	0.905514	-0.193515	7	0.420638	2.94	1
600737	2016	0.065997	0.0017694	3.13e-06	0.830588	0	2.95149	0.642761	3.04	1
600741	2012	1.8292	0.0066124	4.37e-05	0.602538	0	8.66667	0.448461	2.83	1
600741	2015	1.68978	0.0457253	0.0020908	0.595243	0	9.65357	0.572164	3	1
600741	2017	1.80348	0.0041264	1.7e-05	0.698699	0	10.1067	0.595256	3.09	1
600750	2015	1.87569	0.0002626	6.9e-08	0.954542	0	6.52714	0.120874	3	1
600761	2014	4.03987	0.005375	2.89e-05	0.907818	0	7.45833	0.274038	2.94	1
600761	2015	4.72833	0.0010513	1.11e-06	0.91795	-1.21092	7.25857	0.267228	3	1
600765	2013	1.46681	0.00853	7.28e-05	0.757942	0	4.51833	0.647847	2.89	1
600795	2012	0.014637	0.0025782	6.65e-06	0.862714	0	6.64833	0.752414	2.77	1
600795	2013	0.023677	0.0127464	0.0001625	0.877851	-2.96667	6.70333	0.756074	2.83	1
600795	2017	0.100087	0.0031918	1.02e-05	0.923249	0	7.07357	0.734948	3.04	1
600795	2018	0.022493	0.0001216	1.48e-08	0.901583	-2.71107	7.07357	0.738424	3.09	1
600797	2016	2.9639	0.0020512	4.21e-06	0.92287	0	10.4638	0.414545	3	1
600801	2018	0.419917	0.006166	3.8e-05	0.793224	0	7.8806	0.447571	3.22	1
600808	2016	1.55892	0.0004382	1.92e-07	0.840962	0	7.4575	0.666687	3.14	1
600809	2012	0.166005	0.0159737	0.0002552	0.788897	0	4.89	0.406984	2.94	1
600809	2013	0.190628	0.0001632	2.66e-08	0.760355	-2.60213	5.08	0.333612	3	1
600809	2014	0.320942	0.0075579	5.71e-05	0.756809	-2.02638	5.27	0.3198	3.04	1
600809	2015	0.325262	0.0004634	2.15e-07	0.782256	0.107924	5.40405	0.32973	3.09	1
600810	2018	1.2878	0.0089745	8.05e-05	0.719864	0	7.35131	0.634164	3.22	1
600835	2014	3.57131	0.0048888	2.39e-05	0.69341	0	9.775	0.71071	3.04	1
600835	2015	3.52848	0.0084606	7.16e-05	0.760296	-2.95499	9.65357	0.648726	3.09	1
600839	2012	1.69488	0.239331	0.0572794	0.888957	0	6.09833	0.667965	2.94	1
600839	2013	1.73854	0.0258288	0.0006671	0.890004	2.67513	6.26333	0.668545	3	1
600839	2014	1.81779	0.001616	2.61e-06	0.907892	-0.783861	6.62333	0.677002	3.04	1
600839	2016	1.61382	0.0010143	1.03e-06	0.887714	0	6.66357	0.665423	3.14	1
600845	2018	10.075	0.0080773	6.52e-05	0.963827	0	10.1067	0.283095	3.22	1
600867	2014	4.14807	0.002375	5.64e-06	0.954124	0	6.41667	0.269167	3.04	1
600867	2016	4.27969	0.0019419	3.77e-06	0.955806	0	6.51292	0.156099	3.14	1
600867	2018	5.59726	0.0220775	0.0004874	0.958861	0	6.62655	0.133446	3.22	1
600871	2016	0.844726	0.0032236	1.04e-05	0.446386	0	9.61179	0.852476	3.09	1
600872	2014	3.56974	0.0146601	0.0002149	0.742712	0	9.35333	0.356355	3	1
600872	2018	2.92498	0.0347887	0.0012103	0.733908	0	9.94619	0.34024	3.18	1
600875	2013	3.00129	0.0017432	3.04e-06	0.757942	0	6.26333	0.761123	2.94	1
600875	2015	3.4767	0.0058276	3.4e-05	0.760296	0	6.54095	0.721626	3.04	1
600875	2017	3.88083	0.0035897	1.29e-05	0.903836	0	6.78619	0.711508	3.14	1
600884	2015	0.186489	0.0288361	0.0008315	0.862419	0	10.1145	0.499979	3	1
600884	2016	0.33703	0.0180348	0.0003253	0.860569	-1.62564	10.4638	0.407386	3.04	1
600884	2017	0.441122	0.0071063	5.05e-05	0.912489	-0.0832965	10.8131	0.495781	3.09	1
600884	2018	4.23389	0.718237	0.515865	0.753255	-2.35289	10.8131	0.465974	3.14	1
600886	2018	0.00313	0.0016913	2.86e-06	0.901583	0	9.93	0.68201	3.14	1
600887	2018	0.582181	0.0345546	0.001194	0.733908	0	5.53583	0.411059	3.14	1
600893	2013	0.559045	0.0080568	6.49e-05	0.778141	0	5.70833	0.487223	2.89	1
600893	2015	1.27394	0.0024166	5.84e-06	0.632053	0	6.32714	0.617266	3	1
600893	2016	1.48525	0.0017486	3.06e-06	0.855799	-1.64686	6.68726	0.617369	3.04	1
600895	2015	1.82694	0.0050821	2.58e-05	0.866894	0	9.65357	0.572482	3	1
600900	2014	0.076057	0.0084549	7.15e-05	0.887908	0	9.08333	0.414014	2.48	1
600900	2015	0.093135	0.0688643	0.0047423	0.896881	-3.48019	9.29357	0.356643	2.56	1
600900	2016	0.051525	0.011403	0.00013	0.904422	-3.46876	9.61179	0.569995	2.64	1
600900	2017	0.057474	0.0044382	1.97e-05	0.923249	-3.58032	9.93	0.547363	2.71	1
600900	2018	0.082965	0.000648	4.2e-07	0.901583	-3.59659	9.93	0.517137	2.77	1
600997	2010	0.532052	0.058528	0.0034255	0.771602	0	5.07	0.555667	1.95	1
600997	2011	0.373583	0.0098015	9.61e-05	0.76883	-2.06236	5.29833	0.576946	2.08	1
601003	2017	0.122209	0.0695068	0.0048312	0.774502	0	6.88929	0.687994	2.4	1
601003	2018	0.564115	0.0024418	5.96e-06	0.822575	-3.04118	6.88929	0.578026	2.48	1
601058	2015	2.92431	0.0038308	1.47e-05	0.826293	0	7.88333	0.66316	1.61	0
601088	2013	0.542289	0.0651347	0.0042425	0.871962	0	8.695	0.350889	1.95	1
601088	2014	0.432437	0.0008434	7.11e-07	0.745094	-2.06004	9.08333	0.332276	2.08	1
601088	2015	0.434859	0.0179761	0.0003231	0.856801	-2.00321	9.29357	0.353466	2.2	0
601088	2016	3.1399	0.0015429	2.38e-06	0.748833	-2.04188	9.61179	0.335442	2.3	0
601088	2017	0.34694	0.0061345	3.76e-05	0.74865	-2.10217	9.93	0.339427	2.4	0
601117	2011	0.018082	0.00169	2.86e-06	0.011181	0	7.82833	0.655437	0.69	0
601117	2018	3.1706	0.0072326	5.23e-05	0.804732	0	9.93	0.639069	2.2	0
601168	2016	0.848605	0.0035066	1.23e-05	0.803058	0	2.50244	0.590712	2.3	0
601168	2018	0.31433	0.0098895	9.78e-05	0.827299	0	2.46536	0.711489	2.48	0
601186	2012	1.35992	0.0049227	2.42e-05	0.828004	0	8.30667	0.847441	1.61	0
601186	2013	1.30863	32.6271	1064.53	0.812975	0.815423	8.695	0.848423	1.79	0
601186	2016	0.0015	0.0135365	0.0001832	0.787284	0	9.61179	0.804152	2.2	0
601186	2017	1.52687	0.0128238	0.0001644	0.789527	1.00167	9.93	0.782636	2.3	0
601186	2018	1.58491	0.0005951	3.54e-07	0.804732	1.60654	9.93	0.774064	2.4	0
601222	2015	3.72466	0.0051409	2.64e-05	0.640108	0	10.4964	0.275574	1.61	0
601228	2017	0.393508	0.000367	1.35e-07	0.877201	0	9.94619	0.380419	0	0
601231	2012	3.41383	0.152612	0.0232904	0.888957	0	8.66667	0.576792	0	0
601231	2013	3.99019	0.0051217	2.62e-05	0.890004	-1.68743	8.88667	0.55168	0.69	0
601231	2016	3.68704	0.0113043	0.0001278	0.887714	0	9.88012	0.510722	1.61	0
601238	2012	8.7086	0.0106374	0.0001132	0.602538	0	8.36667	0.351752	0	0
601238	2013	5.24325	0.183382	0.0336289	0.59549	-1.3576	8.68833	0.410575	0.69	0
601238	2014	7.11926	0.0012701	1.61e-06	0.565652	-2.21711	9.35333	0.420472	1.1	0
601238	2016	4.8343	0.0773287	0.0059797	0.625314	0	9.65	0.453792	1.61	0
601238	2017	4.19638	0.0020378	4.15e-06	0.698699	-1.9545	9.94619	0.411266	1.79	0
601238	2018	6.76547	0.0117904	0.000139	0.638436	-1.89757	9.94619	0.410227	1.95	0
601299	2012	4.93611	32.1873	1036.02	0.73179	0	8.30667	0.658068	1.39	0
601299	2013	5.01693	0.176805	0.0312599	0.778141	-1.78081	8.695	0.670722	1.61	0
601299	2014	3.06032	0.014774	0.0002183	0.799814	-1.83877	9.08333	0.660416	1.79	0
601313	2017	5.60605	0.0088476	7.83e-05	0.903836	0	11.2307	0.340422	1.79	0
601360	2018	19.3942	0.0690155	0.0047631	0.781252	0	10.9891	0.172711	0.69	0
601390	2012	1.32606	0.0138664	0.0001923	0.828004	0	8.30667	0.839189	1.79	0
601390	2014	1.58541	0.0007378	5.44e-07	0.805303	0	9.08333	0.840328	2.08	0
601390	2016	1.61982	0.0002889	8.34e-08	0.787284	0	9.61179	0.80231	2.3	0
601390	2017	1.73484	0.0063478	4.03e-05	0.789527	1.43526	9.93	0.79893	2.4	0
601390	2018	1.81868	0.0001568	2.46e-08	0.804732	1.38883	9.93	0.764347	2.48	0
601566	2012	1.01463	0.082362	0.0067835	0.548757	0	7.275	0.140313	0.69	0
601566	2013	1.13514	0.004411	1.95e-05	0.58058	-1.34699	7.43833	0.133134	1.1	0
601566	2015	1.00656	0.0142184	0.0002022	0.634249	0	7.98048	0.204863	1.61	0
601566	2017	0.919106	1.76594	3.11856	0.763441	0	8.42179	0.168835	1.95	0
601600	2012	0.133093	0.0003466	1.2e-07	0.70806	0	8.30667	0.692766	1.79	0
601600	2013	0.75633	0.0006385	4.08e-07	0.703133	-2.32982	8.695	0.730826	1.95	0
601600	2014	0.63607	0.0070009	4.9e-05	0.693498	-0.111605	9.08333	0.794277	2.08	0
601600	2015	0.636404	0.0001105	1.22e-08	0.700071	-2.5818	9.29357	0.734255	2.2	0
601600	2018	0.562451	0.0391427	0.0015322	0.798491	0	9.93	0.66313	2.48	0
601607	2010	0.763678	0.118371	0.0140116	0.918311	0	8.735	0.578109	2.83	0
601608	2016	9.16742	0.0043628	1.9e-05	0.937254	0	7.19173	0.634999	1.61	0
601608	2018	6.68345	0.118652	0.0140784	0.831512	0	7.35131	0.625961	1.95	0
601611	2016	1.30514	0.0066831	4.47e-05	0.787284	0	9.61179	0.852476	0	0
601618	2010	0.844327	0.0005219	2.72e-07	0.245206	0	7.65833	0.814333	0.69	0
601618	2017	3.09993	0.0011199	1.25e-06	0.789527	0	9.93	0.765247	2.2	0
601618	2018	2.87099	0.004134	1.71e-05	0.804732	-1.7949	9.93	0.766084	2.3	0
601633	2013	2.98125	0.0513701	0.0026389	0.59549	0	5.76667	0.467577	1.1	0
601636	2018	3.80175	0.0041877	1.75e-05	0.793224	0	6.96167	0.410319	2.08	0
601668	2012	0.853566	0.0375502	0.00141	0.828004	0	8.30667	0.785859	1.39	0
601668	2013	0.803926	0.0102776	0.0001056	0.812975	0.179233	8.695	0.79005	1.61	0
601668	2014	0.710017	0.0036967	1.37e-05	0.805303	0.539268	9.08333	0.785755	1.79	0
601668	2015	0.930245	0.0005316	2.83e-07	0.804125	0.59333	9.29357	0.777857	1.95	0
601668	2016	1.10365	0.098499	0.0097021	0.787284	0.84416	9.61179	0.790942	2.08	0
601668	2017	1.17494	0.0003497	1.22e-07	0.789527	1.09626	9.93	0.779669	2.2	0
601669	2011	0.006547	0.0100704	0.0001014	0.540392	0	7.82833	0.806416	0	0
601669	2012	0.879328	0.001764	3.11e-06	0.828004	-1.06503	8.30667	0.807958	0.69	0
601669	2013	0.802824	0.0285434	0.0008147	0.812975	-1.14607	8.695	0.821536	1.1	0
601669	2014	1.05059	0.19789	0.0391604	0.805303	-1.30976	9.08333	0.832351	1.39	0
601669	2015	2.30396	0.0012894	1.66e-06	0.804125	-1.0318	9.29357	0.827901	1.61	0
601669	2016	2.60483	0.0152997	0.0002341	0.787284	-1.07001	9.61179	0.828598	1.79	0
601669	2017	2.84871	0.0145186	0.0002108	0.789527	-1.20152	9.93	0.793794	1.95	0
601669	2018	3.13874	0.0066848	4.47e-05	0.804732	-1.17873	9.93	0.799691	2.08	0
601699	2012	3.98683	0.0386328	0.0014925	0.781286	0	4.89	0.581711	1.95	0
601699	2013	3.93448	0.0033022	1.09e-05	0.871962	-2.39447	5.08	0.620102	2.08	0
601699	2016	0.515077	18.4048	338.737	0.748833	0	5.5719	0.689065	2.4	0
601699	2018	3.06837	0.0079718	6.36e-05	0.776098	0	5.73976	0.655671	2.56	0
601717	2012	3.02653	0.0030252	9.15e-06	0.887324	0	6.47833	0.280204	1.1	0
601717	2018	5.5355	0.0005153	2.66e-07	0.831512	0	7.35131	0.556141	2.2	0
601727	2016	3.3941	0.0265478	0.0007048	0.786464	0	9.88012	0.671777	2.2	0
601727	2017	3.77654	0.0209816	0.0004402	0.903836	-2.8509	10.1067	0.645232	2.3	0
601766	2010	3.76486	0.0033378	1.11e-05	0.692139	0	7.65833	0.675926	1.1	0
601766	2011	5.55192	0.0079981	6.4e-05	0.684791	-1.73722	7.82833	0.697284	1.39	0
601766	2012	3.39391	0.0044134	1.95e-05	0.73179	-1.90474	8.30667	0.624493	1.61	1
601766	2014	4.32744	0.0158875	0.0002524	0.799814	0	9.08333	0.657811	1.95	1
601766	2015	4.11314	0.002016	4.06e-06	0.632053	-0.195055	9.29357	0.635621	2.08	1
601800	2012	0.789026	0.00591	3.49e-05	0.828004	0	8.30667	0.776403	0	1
601800	2013	1.0198	0.0370227	0.0013707	0.812975	-1.8041	8.695	0.796237	0.69	1
601800	2014	0.907655	42.1349	1775.35	0.805303	-1.76518	9.08333	0.790293	1.1	1
601800	2016	1.83146	0.0045694	2.09e-05	0.787284	0	9.61179	0.76673	1.61	1
601800	2017	1.78414	0.029162	0.0008504	0.789527	-1.5647	9.93	0.757783	1.79	1
601800	2018	2.07312	0.029084	0.0008459	0.804732	-1.24898	9.93	0.750455	1.95	1
601808	2012	2.65506	0.0013546	1.84e-06	0.49553	0	8.87	0.568932	1.79	1
601808	2013	2.58138	0.023584	0.0005562	0.496528	-3.18505	9.30167	0.529918	1.95	1
601808	2014	3.23189	0.0616902	0.0038057	0	-3.24796	9.12167	0.455281	2.08	1
601808	2015	3.72868	0.0025634	6.57e-06	0.335563	-3.26935	9.93241	0.499293	2.2	1
601808	2016	3.74271	0.0024585	6.04e-06	0.446386	-2.41464	10.4608	0.561776	2.3	1
601808	2018	3.61685	0.135794	0.0184399	0.166705	0	10.9891	0.535697	2.48	1
601857	2015	0.000112	0.416549	0.173513	0	0	9.29357	0.438498	2.2	1
601857	2017	0.922719	0.0050739	2.57e-05	0.496872	0	9.93	0.425504	2.4	1
601877	2013	3.80911	0.014293	0.0002043	0.872774	0	9.44	0.487662	1.39	0
601877	2014	3.75241	0.0009796	9.6e-07	0.922972	-2.61678	9.78	0.472025	1.61	0
601877	2018	3.45128	0.0001897	3.6e-08	0.753255	0	10.8131	0.532433	2.2	0
601898	2012	1.20401	0.0057299	3.28e-05	0.781286	0	8.30667	0.452239	1.61	1
601898	2014	1.38119	0.0163331	0.0002668	0.745094	0	9.08333	0.576834	1.95	1
601898	2015	1.17764	0.0051752	2.68e-05	0.856801	-1.6133	9.29357	0.610797	2.08	1
601898	2016	1.06215	0.0152009	0.0002311	0.748833	-3.57922	9.61179	0.578412	2.2	1
601898	2017	1.01081	0.0083022	6.89e-05	0.74865	-2.465	9.93	0.573682	2.3	1
601898	2018	0.897829	0.0115341	0.000133	0.776098	-2.64125	9.93	0.581793	2.4	1
601899	2013	0.199831	38.6273	1492.07	0.813585	0	7.43833	0.505437	1.79	1
601899	2014	0.348278	0.01414	0.0001999	0.79448	-2.77585	8.06667	0.552034	1.95	1
601899	2015	0.482266	0.0086648	7.51e-05	0.806215	-2.71039	7.98048	0.619512	2.08	1
601899	2016	0.555401	0.0007223	5.22e-07	0.803058	-2.03709	8.20113	0.651229	2.2	1
601899	2017	0.352298	0.0006498	4.22e-07	0.846436	-2.05	8.42179	0.57854	2.3	1
601899	2018	0.400661	0.0114007	0.00013	0.827299	-2.67559	8.42179	0.581201	2.4	1
601919	2014	0.115951	0.0004716	2.22e-07	0.800111	0	9.12167	0.711344	2.08	1
601919	2018	0.021669	0.0339291	0.0011512	0.902053	0	10.9891	0.752994	2.48	1
601966	2018	3.59449	0.0034178	1.17e-05	0.859533	0	8.19607	0.611703	1.1	0
601985	2016	1.44301	0.0010326	1.07e-06	0.904422	0	9.61179	0.745695	0.69	1
601985	2018	1.9865	0.0003317	1.1e-07	0.901583	0	9.93	0.741652	1.39	1
601989	2012	5.18738	0.0094031	8.84e-05	0.73179	0	8.30667	0.751925	1.39	1
601989	2013	6.22135	0.0018672	3.49e-06	0.778141	-2.4725	8.695	0.709369	1.61	1
601992	2012	0.1855	0.0025434	6.47e-06	0.868092	0	8.30667	0.699084	0.69	1
601992	2013	0.171586	0.0320437	0.0010268	0.837378	-2.75738	8.695	0.696222	1.1	1
601992	2018	0.185691	0.124034	0.0153844	0.793224	0	9.93	0.704728	2.08	1
603019	2018	7.99122	0.0320182	0.0010252	0.768495	0	10.9891	0.692376	1.61	0
603165	2017	3.50185	0.0075946	5.77e-05	0.18423	0	10.8131	0.223992	0	1
603259	2018	4.54075	0.0221115	0.0004889	0.718796	0	11.2307	0.198612	0	1
603555	2015	1.85291	0.0058063	3.37e-05	0.634249	0	7.98048	0.50604	0.69	1
603555	2016	1.94948	0.0138197	0.000191	0.713892	0.508499	8.20113	0.606162	1.1	1
603555	2018	2.87354	0.0010587	1.12e-06	0.792231	0	8.42179	0.678099	1.61	1
603588	2015	2.52529	0.0291027	0.000847	0.490293	0	9.29357	0.433077	0.69	1
603699	2014	3.43223	0.0012563	1.58e-06	0.69341	0	9.63333	0.398528	0	1
603737	2017	2.94767	0.0126159	0.0001592	0.968202	0	8.42179	0.464357	0.69	1
603816	2017	1.08307	0.846987	0.717388	0.868267	0	10.8131	0.386344	0.69	1
603816	2018	1.49254	0.0115783	0.0001341	0.902662	-1.70636	10.8131	0.522792	1.1	1
603993	2013	1.86532	0.0335526	0.0011258	0.813585	0	6.66833	0.411271	0.69	1
603993	2014	1.89953	0.0086206	7.43e-05	0.79448	-2.08122	6.99833	0.460182	1.1	1
603993	2016	1.56846	0.0066584	4.43e-05	0.803058	0	7.19173	0.610458	1.61	1
